# Supplementary material for: From Local to Systemic: The Journey of Tick Bite Biomarkers in Australian Patients
Source: Int J Mol Sci. 2025 Feb 11;26(4):1520. doi: 10.3390/ijms26041520 (PMC11855657; doi:10.3390/ijms26041520)
Supplement: Supplementary file 1 [file ijms-26-01520-s001.zip]

Archive with 5 entries (5 files):
- Combined.Supplemental Material.20Nov2024.pdf
- Combined.Supplemental Table S1.SingleOMICsDElist.xlsx
- Combined.Supplemental Table S2.GeneOntogeny.xlsx
- Combined.Supplemental Table S3.Pathwaylist..xlsx
- Combined.Supplemental Table S4.DIABLO.xlsx
