# Supplementary material for: From Local to Systemic: The Journey of Tick Bite Biomarkers in Australian Patients
Source: Int J Mol Sci. 2025 Feb 11;26(4):1520. doi: 10.3390/ijms26041520 (PMC11855657; doi:10.3390/ijms26041520)
Supplement: Supplementary file 1 [file ijms-26-01520-s001.zip › Combined.Supplemental Table S1.SingleOMICsDElist.xlsx]

## Sheet: Spatial
List of differentially expressed genes (DEGs)in Cellular RNA
Gene	log2FC	adjusted p-value
Tick bitten vs Contralateral Controls [Upregulated]
CXCL14	1.96782	5.68621e-09
GSN	2.04664	6.4638e-09
TIMP3	1.80813	3.71522e-07
KRT23	0.856019	3.9695e-07
TXNIP	1.19855	4.41441e-07
IGFBP5	1.41962	7.43376e-07
DCN	1.93276	1.22904e-06
TGFBR3	0.98423	1.53922e-06
AHNAK	1.64244	2.0515e-06
SVIP	0.925826	2.41465e-06
BCAM	0.877478	2.55775e-06
HTRA1	0.966939	2.58153e-06
CD81	1.25736	2.58308e-06
SELENOP	1.0984	4.29779e-06
PNRC1	1.10139	5.03817e-06
GSTM2	0.991205	8.36513e-06
CRTAP	0.67868	9.93226e-06
TIMP2	1.22256	1.00399e-05
APP	1.18262	1.07544e-05
SH3D19	0.629344	1.45291e-05
BNIP3L	0.641733	1.76875e-05
NFIX	1.08915	2.27276e-05
KIDINS220	0.845327	2.44941e-05
KRT15	2.25954	2.46549e-05
H1-0	1.13772	2.51104e-05
LFNG	0.803256	2.92553e-05
DDX17	1.09781	2.98699e-05
NUMA1	0.920933	3.01348e-05
ARID1B	0.587561	3.02156e-05
LGALS3	1.49596	3.09779e-05
KDM5C	0.730253	3.10639e-05
BOC	0.670521	3.13756e-05
ITM2B	1.48642	3.76942e-05
ANXA11	0.714909	3.92161e-05
ASAH1	0.586599	4.26948e-05
ANXA5	1.06967	4.3263e-05
SKI	0.616738	4.46353e-05
LRP1	0.916937	4.94297e-05
CFD	1.32173	4.94297e-05
CALML5	1.5694	5.47727e-05
SPTBN1	0.966685	5.80821e-05
ID4	1.18515	6.72327e-05
LAPTM4A	0.837552	7.32863e-05
SERPINA12	0.938219	8.34606e-05
ITGB1	0.729751	9.11724e-05
PAFAH1B1	0.537063	9.17777e-05
LAMP1	0.966738	9.59489e-05
NAPA	1.09152	9.60518e-05
SORBS3	0.901534	9.64164e-05
CCNI	0.939854	0.000102714
CACUL1	0.678946	0.000111622
ITGB5	0.62428	0.000118654
CAV1	0.798525	0.0001198
GPNMB	1.10767	0.000128932
LAMB2	0.743559	0.000130999
MAP4K5	0.971105	0.000155064
EEF2K	0.777201	0.000160477
WDR13	0.760681	0.000169721
ARHGAP35	0.719787	0.000179305
CD9	1.27454	0.000184391
CYB5R3	0.937895	0.000208355
TCEA3	0.806498	0.000212054
SEPTIN10	0.613095	0.000217216
DENND4C	0.610678	0.000234546
ADD3	0.625653	0.000266688
BNIP2	0.572327	0.00027271
CRYAB	0.782384	0.00028754
EGFR	0.963238	0.000303526
LDB1	0.717999	0.000332133
SPTAN1	0.75796	0.000341656
SON	0.584337	0.00034957
RXRA	0.923604	0.00036273
SPARC	1.219	0.000379709
OPTN	0.535172	0.00040239
LRIG3	0.582622	0.000418931
PLPP3	0.982825	0.000474124
MAGT1	0.6634	0.00047446
SPRY1	0.655185	0.000481289
URI1	0.652455	0.000605703
STAT6	0.56012	0.000625846
VPS36	0.612428	0.000666496
PHLDB1	0.847261	0.000690141
BGN	0.6852	0.000690627
EIF4A2	0.621899	0.000710121
TRAM1	1.09781	0.000715437
APOD	1.22183	0.000717374
CD164	0.862844	0.000736174
CLEC3B	1.12727	0.000776898
TLN1	0.664961	0.000808947
AHNAK2	1.04166	0.000808947
LUC7L3	0.569152	0.000844772
GAN	0.527228	0.000861832
PRRC2B	0.687689	0.000865393
FAM114A1	0.543415	0.00087216
PPL	0.826595	0.000906305
CYBRD1	0.845853	0.000912587
CD63	0.847644	0.000972683
TMEM43	0.639351	0.00100343
FBLN1	1.01968	0.00102802
ADGRG1	0.663042	0.00104179
HEBP2	0.599673	0.00105712
MYL12A	0.998785	0.00109059
MAFK	0.636626	0.00111521
SLIT3	1.11421	0.00114972
CAST	0.717232	0.00119101
STK24	0.576033	0.00121776
BRD4	0.593099	0.00131614
NUPR1	0.848104	0.00133407
ABCD3	0.703845	0.00137611
LAMA5	0.70973	0.00146937
DSTN	0.721611	0.0014723
SMARCA2	0.537423	0.00148828
HSPG2	0.62338	0.00150219
AZGP1	1.16307	0.00150458
PPDPF	1.2479	0.001513
PCMTD1	0.563479	0.0015299
ARGLU1	0.645651	0.00153284
SRSF11	0.622201	0.00157906
GAS6	0.636872	0.0016507
MFAP4	0.864548	0.00165602
LMBRD1	0.525137	0.00172584
PLD3	0.542058	0.00174493
PON2	0.536366	0.00179474
ZNF280D	0.570621	0.00187883
HAUS7	0.708463	0.00189
RPS11	1.14608	0.00190817
RHOB	0.522435	0.00191323
SRSF5	0.981083	0.00194703
TIA1	0.65095	0.00195656
ZFP36L1	0.911553	0.00195842
KLF4	0.7168	0.00203486
NRBP2	0.618603	0.00204651
COX7A1	0.569852	0.00204713
FSTL1	0.889521	0.00205221
SLC35F5	0.666073	0.0020535
ESD	0.626188	0.00214193
LAMC1	0.6601	0.00214724
PPP6R3	0.505567	0.00215647
TMEM59	0.60038	0.00225223
PCGF3	0.533538	0.0022584
CFH	0.92956	0.00228663
BCAP31	0.661084	0.00235252
NCKAP1	0.628859	0.0024526
MGP	1.2079	0.00245714
EFEMP1	0.594115	0.00253241
ING5	0.539039	0.00258974
APCDD1	0.84526	0.00262067
SH3BP2	0.53692	0.0026381
REEP5	0.693402	0.00264103
ADIRF	0.653763	0.00264881
ZMYM2	0.615305	0.00274999
USF2	0.526143	0.0027671
TAOK1	0.503168	0.00278011
APOE	0.851324	0.00280621
TPSAB1	0.650471	0.00287216
CCDC130	0.79939	0.00290231
FHL1	0.51554	0.00293227
U2SURP	0.504203	0.00307118
DDX3Y	0.648962	0.00312719
LPP	0.606761	0.00313041
RPL4	1.03431	0.00318217
CSDE1	0.792696	0.0032523
OGA	0.52479	0.0032523
PRKD3	0.741261	0.00327757
MSL1	0.614383	0.00332446
ESYT2	0.587384	0.00336866
PNISR	0.522797	0.00336904
OCIAD1	0.591785	0.00342559
LANCL1	0.533314	0.00343068
CCDC93	0.696084	0.00347779
ARL6IP4	0.585189	0.00356058
CDC34	0.541205	0.0037139
FLG2	1.31885	0.00378389
SH2B1	0.522372	0.00406417
TSC22D1	0.596572	0.00413604
MMP2	0.973241	0.00417981
RTN4	0.960043	0.00418517
PTPRF	0.786996	0.00421502
DSP	1.66195	0.00421534
AKAP13	0.614883	0.00427716
ECPAS	0.541827	0.0042842
ALDH3A2	0.851271	0.00434083
EPB41L4B	0.591747	0.00451525
WASF2	0.504374	0.00466583
SPTBN2	0.881678	0.00491735
EPHB6	0.649113	0.00492142
SLPI	0.672441	0.00493368
SLC38A2	0.776537	0.00504528
RORA	0.673219	0.00504528
PFDN5	0.796926	0.00507346
TMEM63A	0.577198	0.00512281
CTNNB1	0.800374	0.00523748
ECHDC2	0.579781	0.00526541
KLF5	1.05373	0.00534365
IL20RB	0.71573	0.0054861
TMEM123	0.666541	0.00557106
LAMB3	0.605831	0.00561615
NCOR2	0.530039	0.00561615
MXRA5	0.613212	0.00561615
NOTCH3	0.789824	0.00622757
IGFBP7	0.925653	0.00622757
NFIB	0.681471	0.00628146
POF1B	0.863623	0.00650244
ENOSF1	0.554578	0.00662054
OGT	0.559052	0.00673525
MYOF	0.58363	0.00673791
SEPTIN2	0.628854	0.00699491
SRSF1	0.649932	0.00704997
NUCB1	0.549627	0.00712382
RACK1	1.06918	0.00713769
LENG8	0.714257	0.00715875
CENPB	0.566487	0.00723112
CNBP	0.666765	0.00729369
PRPS2	0.54902	0.00736144
PHIP	0.540485	0.00746012
CDC42BPG	0.785642	0.00746114
RPL30	0.931401	0.00749209
OSTF1	0.627951	0.00788187
SPSB3	0.561134	0.00800485
LORICRIN	1.0556	0.00801579
NOL7	0.635551	0.008086
CSNK2B	0.556672	0.00810895
PHC3	0.516448	0.00832936
MGST3	0.624663	0.00840762
SCP2	0.524435	0.00842789
ITPR2	0.646077	0.00853948
CST3	0.972698	0.0085579
TLE5	0.852626	0.00866397
LAMP2	0.616257	0.00866895
RPL11	0.86912	0.00870979
RPS14	1.00122	0.00915561
NOP53	0.695734	0.00919187
RPL37A	1.11982	0.00998543
B2M	1.11294	0.0100261
TOMM20	0.543066	0.0100261
H2AC6	0.500353	0.0106281
RPL27A	0.877744	0.0106685
EXPH5	0.614697	0.0109909
HSF4	0.547148	0.0110121
ZNF140	0.79466	0.011097
UBA1	0.533614	0.0112231
RARG	0.522761	0.0112992
ERGIC3	0.614203	0.0114052
TREX2	0.505446	0.0114504
ARRDC3	0.642758	0.0116311
H1-4	0.787454	0.0117616
EIF1	0.660742	0.011824
CRIM1	0.673328	0.0119162
VTI1A	0.627424	0.0119435
ITGA2	0.503787	0.0120418
EPS8L1	0.545124	0.0121556
BEX4	0.547989	0.0122838
RAPGEF1	0.577621	0.0124524
ZKSCAN1	0.527688	0.0125695
CIRBP	0.79376	0.0126272
TLE2	0.640986	0.0127522
IRF6	0.69166	0.0127776
GRN	0.505927	0.0136025
CCN5	0.543495	0.0139236
CBR1	0.515351	0.0141011
RAPGEF2	0.506153	0.0141929
EDF1	0.590415	0.0143067
PLEC	0.851023	0.0144264
UBR3	0.562238	0.0144264
FZD1	0.647599	0.0148928
CCND1	0.679197	0.0148928
CD46	0.646062	0.0148928
ACIN1	0.684225	0.0152038
ARF1	0.613344	0.0152715
FBXO3	0.521469	0.0152804
HNRNPUL1	0.536225	0.0154215
ATP6V0A4	0.654366	0.0155253
RPL38	0.827379	0.0157235
APLP2	0.553809	0.0157235
UCHL3	0.519597	0.0166081
WNK1	0.523748	0.0173102
H2AC20	0.531951	0.0174107
ZNF385A	0.556699	0.0179239
ADH1B	0.564276	0.0181223
KRT80	0.694224	0.0181859
WASL	0.513673	0.0182284
KRT77	0.839124	0.0183481
SERPING1	0.792532	0.0183851
RPL31	0.722262	0.0183851
FLG	1.27894	0.0184429
LUC7L2	0.553778	0.0184542
GPX4	0.625941	0.0187976
DNAJC3	0.58884	0.0188549
RPS8	0.935366	0.0188657
RPLP2	0.798502	0.0188829
SEMA3C	0.503401	0.0188981
ABI3BP	0.572009	0.0197841
GUK1	0.97236	0.0198954
H1-2	0.67686	0.0202996
SOD1	0.5231	0.0202996
CALM2	0.60929	0.0203766
CTNNBIP1	0.85008	0.02058
TNXB	0.586069	0.0210062
SF1	0.844745	0.0212788
NFIC	0.516142	0.0214238
CTCF	0.546167	0.0215036
PLEKHG5	0.711449	0.0215222
TOMM7	0.590026	0.021943
LTBP4	0.57873	0.0222436
FOXQ1	0.583596	0.0222827
NDRG2	0.808151	0.0223356
CTNNA1	0.534991	0.0228564
KIAA1522	0.548089	0.0229214
FRZB	0.520399	0.0235696
OAZ1	0.693973	0.0237098
KRT2	1.40052	0.0238184
CLIC3	0.534208	0.0240364
MAGI1	0.500985	0.0240364
COL6A1	0.913227	0.0244119
TACSTD2	0.822264	0.0245575
CCNH	0.54794	0.0256559
FGFR2	0.533011	0.0262452
EFCAB7	0.575992	0.0263413
PCBP2	0.585843	0.02692
DCD	2.08987	0.0270013
GNB2	0.571264	0.0271402
PRR4	0.74567	0.0278349
MYH11	0.641011	0.0285094
SRRM2	0.592736	0.0290296
PYGB	0.671177	0.0294294
IKBKB	0.507889	0.0303758
ADCY8	0.517441	0.0308806
HSPA1A	0.501633	0.0312915
ATP5F1B	0.701779	0.0313783
COL3A1	1.10802	0.031506
GNG12	0.523603	0.0319199
ATP1B1	0.682541	0.032087
TGFBI	0.598689	0.0323214
CTNND1	0.529528	0.0323703
COL5A1	0.57141	0.0329517
CA12	0.650249	0.0330733
KDELR1	0.508696	0.0335167
ATP5IF1	0.518479	0.0335201
PPP1R13L	0.584338	0.0336244
KRT14	1.9357	0.0341441
COPS5	0.631362	0.0342636
TPPP3	0.64955	0.0345977
SNRNP70	0.500003	0.0357868
BTG1	0.576112	0.0370674
CCN2	0.590326	0.0392147
RBM33	0.525019	0.0392894
EPPK1	0.595097	0.0392894
TFAP2A	0.720483	0.0398999
EEF1G	0.670879	0.0400497
SPINK5	0.681058	0.0409564
PLCH2	0.539877	0.0417363
COL17A1	1.04279	0.0426664
PKP1	1.08594	0.0431412
RPL13	0.834643	0.0437445
RPS23	0.719372	0.0440926
S100A6	0.79444	0.045672
WIF1	0.584298	0.0462016
EIF3I	0.68091	0.0476673
TRAP1	0.506673	0.0485357
SBSN	1.14751	0.0487072
CDSN	0.673475	0.0488899
ITGB4	0.615635	0.0496814
Tick bitten vs Contralateral Controls [Downregulated]
ELOVL5	-1.37942	4.82112e-10
TOMM5	-0.785775	2.01895e-09
OR5L1	-1.49598	2.96153e-09
BTC	-1.25928	2.96153e-09
USP17L3	-1.14707	2.96153e-09
USP17L12	-1.20816	2.96153e-09
KRTAP9-1	-1.01701	3.80054e-09
GAGE1	-1.06922	4.32936e-09
SLC25A19	-0.788358	4.7242e-09
NFE2L3	-0.968197	4.7242e-09
ZNF28	-1.39488	4.7242e-09
FOXD4L5	-1.25916	4.8933e-09
AURKAIP1	-1.17347	5.68621e-09
NKX6-2	-1.01151	6.2201e-09
KIR2DS2	-0.837561	6.88994e-09
SPANXA1	-1.38606	7.46615e-09
KRTAP12-2	-1.22443	7.46615e-09
SARDH	-1.17919	1.12422e-08
USP17L11	-0.953546	1.5667e-08
MST1	-0.842452	1.6019e-08
CGB2	-1.017	1.6019e-08
PDCL3	-0.997033	1.66649e-08
NICN1	-1.10225	1.69916e-08
TOMM40	-0.921643	1.71547e-08
USP17L17	-1.20928	1.83185e-08
ZIC3	-1.00519	2.17569e-08
DUSP8	-0.766368	2.17569e-08
ZNF66	-1.57564	2.17569e-08
USP17L15	-1.12063	2.1837e-08
SNRPC	-1.05435	2.74528e-08
GOLGA6A	-0.868283	3.10278e-08
BAGE5	-0.994162	3.72001e-08
METRN	-0.845163	4.93908e-08
TRIM51	-0.830621	5.03256e-08
ZNF816	-1.18657	5.34274e-08
SNRPG	-0.735412	5.34274e-08
CTBP2	-1.05041	5.7308e-08
NPAP1L	-1.28557	5.75274e-08
ATRX	-0.892226	6.04671e-08
IFNA14	-0.851246	7.51674e-08
DUX4	-1.12669	7.51674e-08
HES7	-1.01092	7.67791e-08
TRIM48	-1.08082	7.67791e-08
TMEM250	-0.721537	7.71139e-08
LMO1	-0.975684	8.54812e-08
DHRS1	-1.79864	8.54812e-08
GOLGA6L6	-0.91027	8.63515e-08
FAM90A1	-1.07874	8.93005e-08
ELOA3P	-0.946415	8.93005e-08
USP18	-0.941174	9.24561e-08
SLC50A1	-0.909407	1.01646e-07
ANKRD30BL	-0.789889	1.01646e-07
CLEC18A	-0.781786	1.07508e-07
TGFBR3L	-0.933362	1.08255e-07
GALR3	-0.950467	1.08255e-07
GPR141	-0.763652	1.4692e-07
NBPF11	-0.813489	1.4692e-07
ALG1L	-0.690016	1.76634e-07
SPATA31A6	-1.06256	1.95146e-07
CCDC144NL	-1.06764	2.17204e-07
KRTAP9-2	-1.04123	2.19593e-07
SPIN2B	-0.712904	2.43414e-07
MBD3L2	-0.754733	2.43414e-07
PPP1R2	-0.758967	2.67374e-07
NUTM2A	-0.766352	2.82458e-07
KRTAP12-3	-1.2363	3.07346e-07
TRIM43	-0.683807	3.07808e-07
LAIR1	-1.14852	3.27382e-07
BAGE3	-0.834973	3.27382e-07
RPP25	-0.853084	3.37674e-07
PPIAL4F	-0.756915	3.55434e-07
OSTC	-0.577516	3.68334e-07
RGPD2	-0.774197	3.71522e-07
DUX1	-1.03468	3.71522e-07
GPAT2	-1.06716	3.86854e-07
ALG10B	-1.07532	3.86854e-07
UTF1	-0.909056	3.86854e-07
PSMG3	-1.14004	3.9695e-07
PRMT8	-1.61342	3.9695e-07
OR5H15	-0.922082	3.9695e-07
CHRNB4	-0.886782	4.02572e-07
PRR23D2	-0.794126	4.04173e-07
IFNA16	-0.713036	4.10134e-07
PKNOX2	-1.14693	4.10134e-07
FCF1	-1.14424	4.59326e-07
H1-7	-1.12769	4.59326e-07
OR4F21	-0.769015	4.99896e-07
PRELID1	-0.725953	4.99896e-07
GAGE10	-0.797235	4.99896e-07
CTAGE9	-0.628407	5.04278e-07
ZNF761	-0.630949	5.1015e-07
TMEM88B	-0.994082	5.11918e-07
SPDYE16	-0.921989	5.20182e-07
SLC2A5	-1.03268	5.20642e-07
SSX3	-0.835385	5.42921e-07
PHB	-0.72749	5.42921e-07
ANKRD20A1	-1.03715	5.56678e-07
PHAX	-1.30875	5.66888e-07
ZNF765	-0.846329	5.8743e-07
PLD4	-0.799057	5.95853e-07
OR11H1	-0.834845	5.95853e-07
ZCCHC10	-0.877567	6.25661e-07
POTEG	-0.796981	6.25661e-07
AQP7	-0.853452	6.42132e-07
SNORC	-0.783343	6.8768e-07
LILRB4	-0.729632	6.91951e-07
ELOA2	-0.878224	6.92899e-07
SPDYE11	-0.829987	6.95249e-07
GGTLC2	-0.898683	6.98026e-07
PSG1	-0.885806	7.58055e-07
H2BC17	-0.826668	7.63226e-07
EBI3	-0.742713	7.76156e-07
SPATA24	-0.772466	7.95865e-07
OR7E24	-0.890071	8.40967e-07
CT47A10	-0.638226	8.40967e-07
TBC1D3C	-0.688916	8.88572e-07
FAM104B	-0.609138	9.02631e-07
DEFB108B	-0.861649	9.17971e-07
KRTAP10-3	-1.09964	9.17971e-07
TRIM49D2	-0.912109	9.56404e-07
OR9Q2	-0.90057	9.67042e-07
PDSS1	-0.657548	1.05693e-06
PRAMEF6	-0.752324	1.09736e-06
TTC31	-1.24956	1.0984e-06
ANKMY1	-0.772202	1.10158e-06
CLEC10A	-1.0544	1.13421e-06
TASOR2	-0.974061	1.13421e-06
PTPRCAP	-0.930686	1.16668e-06
LYRM2	-1.47414	1.16668e-06
DRD5	-0.875604	1.18636e-06
NBPF15	-0.760872	1.18636e-06
SPDYE3	-0.981571	1.18768e-06
OR4F4	-0.840393	1.18768e-06
CKS2	-0.691117	1.21865e-06
SSTR4	-1.01756	1.22786e-06
SP9	-0.934041	1.23555e-06
RPL7L1	-0.798826	1.24448e-06
FAM106A	-0.622439	1.24448e-06
IFNA4	-0.773694	1.32343e-06
GDF1	-1.01584	1.3312e-06
MUC17	-0.681225	1.3402e-06
NIFK	-0.576828	1.3402e-06
FBN3	-0.826867	1.34202e-06
DPPA3	-0.609265	1.37925e-06
GEMIN2	-0.531924	1.41593e-06
HMGN2	-0.777233	1.4369e-06
ATP6V0B	-1.03411	1.45095e-06
PRAMEF1	-0.85138	1.45095e-06
ORM2	-0.939898	1.54563e-06
C15orf48	-0.884874	1.55125e-06
ANKRD18A	-1.0462	1.55125e-06
GSTA1	-0.686114	1.68302e-06
NKX1-1	-0.785736	1.72932e-06
NDUFA3	-0.701884	1.86906e-06
CCT8L2	-1.07829	1.90821e-06
SLC22A23	-0.666804	2.03168e-06
IMPDH1	-0.716393	2.16091e-06
KRTAP10-6	-0.668525	2.16091e-06
RAC2	-0.840702	2.17673e-06
GPR3	-0.719678	2.23107e-06
FAM86B1	-0.844542	2.29899e-06
MIX23	-0.72665	2.29899e-06
KCNK7	-0.737529	2.34285e-06
SLC35G4	-0.764189	2.42413e-06
SP140L	-0.852686	2.44438e-06
LLPH	-0.616635	2.4505e-06
TRAF3IP3	-0.947283	2.47899e-06
BASP1	-0.843601	2.47959e-06
SPDYE5	-0.760069	2.56226e-06
C8orf74	-0.878935	2.58308e-06
ZNF587	-1.35462	2.58308e-06
ZNF845	-1.16812	2.70734e-06
ALG1L2	-0.673486	2.79794e-06
OR2M5	-0.934323	2.89539e-06
CST2	-0.782228	2.90347e-06
OR8J1	-0.758494	2.91123e-06
MTHFD2	-0.660046	2.92234e-06
HMGA2	-0.744277	3.00851e-06
EVX1	-1.02915	3.02022e-06
PSME2	-0.67081	3.03065e-06
BARHL2	-0.712372	3.03065e-06
KCTD11	-0.732068	3.0398e-06
OR1E1	-0.713342	3.08356e-06
KCNJ9	-0.920753	3.24903e-06
USP17L7	-0.708202	3.24903e-06
TUBB8	-0.815648	3.27719e-06
PLA2G3	-0.822772	3.32114e-06
ANKRD36	-0.539304	3.33254e-06
GOLGA8F	-0.751289	3.48166e-06
MRGPRG	-0.838959	3.6421e-06
DEFB104A	-0.661937	3.74552e-06
FGFR4	-0.682344	4.14299e-06
MCCD1	-0.648177	4.14811e-06
FEN1	-0.574051	4.16449e-06
SPANXA2	-0.63027	4.23744e-06
ELOC	-0.603437	4.27069e-06
KRTAP5-1	-0.710412	4.72713e-06
GSTT4	-0.808382	4.72713e-06
CDK2AP2	-0.804051	4.96207e-06
C1D	-0.726295	5.03817e-06
TUBA3E	-0.799189	5.27145e-06
RNF212	-0.798766	5.50784e-06
HSPE1	-0.759881	5.69977e-06
ZNF519	-0.679753	5.97123e-06
HNRNPCL4	-0.65034	5.97123e-06
CCDC86	-0.942543	5.98965e-06
ZNF625	-0.808801	6.58392e-06
GNG5	-0.603174	6.61707e-06
OR4A5	-0.755862	6.73603e-06
FOXD4L4	-0.78633	7.15534e-06
TP53TG3B	-0.785689	7.17176e-06
SPAG11A	-0.682123	7.60928e-06
ZNF93	-0.790734	8.15043e-06
ZNF124	-0.80965	8.36513e-06
C4orf46	-1.20135	8.76045e-06
KIR3DL1	-0.716811	8.76045e-06
LCE3B	-0.765855	8.76045e-06
CYS1	-0.555451	9.07624e-06
XRCC2	-1.21194	9.1289e-06
KRTAP9-6	-0.747582	9.13681e-06
CKS1B	-0.552747	9.60243e-06
KRT18	-0.941477	9.67744e-06
CCNYL1	-0.600741	9.67744e-06
NIP7	-0.563387	9.84839e-06
ZNF616	-0.953427	9.91506e-06
XKR6	-0.823351	9.982e-06
PRAC1	-0.992667	1.00719e-05
ZNF705A	-0.669568	1.03032e-05
ALOX15	-0.782105	1.07544e-05
PRR20A	-0.781485	1.07544e-05
DNAI2	-0.648657	1.10401e-05
CYB5RL	-0.791506	1.10681e-05
ASS1	-0.624158	1.1075e-05
TAS1R3	-0.775102	1.11524e-05
COX10	-0.782895	1.11524e-05
GRAPL	-0.724936	1.12087e-05
OFD1	-0.630718	1.12727e-05
DND1	-0.680177	1.12727e-05
GJD4	-0.745695	1.1687e-05
METRNL	-0.591623	1.17336e-05
NTN5	-0.991296	1.17336e-05
ARL8A	-0.838455	1.25034e-05
FOXD4L1	-0.701369	1.27213e-05
ULBP2	-0.634391	1.30572e-05
ZNF726	-0.588838	1.30572e-05
DAND5	-0.842763	1.31273e-05
SP7	-1.01837	1.31605e-05
OR4C13	-0.640239	1.35306e-05
UGT2B7	-0.799518	1.35396e-05
ATF2	-0.607806	1.39616e-05
KLRC2	-0.855652	1.42088e-05
RELA	-0.540815	1.42088e-05
IGHG2	-0.890395	1.42088e-05
HAUS1	-0.696584	1.45213e-05
ZNF771	-1.02871	1.46294e-05
RSPH10B2	-0.586729	1.52188e-05
NBPF6	-0.759621	1.52188e-05
PRAMEF2	-0.542018	1.52243e-05
SLC25A52	-0.628871	1.58791e-05
ZNF346	-1.24395	1.5937e-05
CPLX2	-0.925194	1.63516e-05
NPB	-0.76409	1.76875e-05
LILRA6	-0.735548	1.81353e-05
GNA15	-0.689651	1.84893e-05
PSG7	-0.697396	1.84893e-05
MT1HL1	-0.751601	1.92962e-05
COIL	-0.678915	2.04551e-05
C9orf40	-0.714601	2.06166e-05
NUS1	-0.610487	2.08941e-05
OR8B8	-0.732191	2.20567e-05
SNX19	-0.622716	2.2259e-05
GEMIN7	-0.576964	2.26237e-05
GK	-0.670831	2.30523e-05
GGTLC1	-0.636699	2.34768e-05
MAPKBP1	-0.854844	2.38221e-05
POTEE	-0.648097	2.44941e-05
SSBP3	-0.564355	2.46549e-05
CLEC18C	-0.654939	2.50248e-05
SNRPE	-0.597295	2.58887e-05
KRTAP10-7	-0.77841	2.81544e-05
PRAMEF18	-0.808152	2.89312e-05
CCDC13	-0.985269	2.95678e-05
OTUD7A	-0.751631	3.07033e-05
TRIM64B	-0.747635	3.09968e-05
OR4A47	-0.706812	3.13756e-05
GOLGA8A	-0.701824	3.13756e-05
DDX50	-0.529765	3.13756e-05
H3-4	-0.961254	3.22148e-05
ZNF267	-0.605119	3.30772e-05
UGT2A3	-0.714038	3.38114e-05
ZNF578	-0.68287	3.39132e-05
PTTG1	-0.548023	3.3948e-05
ISCA1	-0.571496	3.51639e-05
SRD5A1	-0.6644	3.55698e-05
SAMD10	-0.863352	3.61575e-05
HSD3B1	-0.643596	3.65343e-05
DEFB4B	-0.602979	3.67693e-05
BIN2	-0.642478	3.705e-05
SPATA31A5	-0.671798	3.81147e-05
PARM1	-0.766605	3.83224e-05
PRKX	-1.05681	3.85776e-05
CD79B	-0.929583	3.92161e-05
TARP	-0.591481	3.9239e-05
EIF5AL1	-0.671643	3.93819e-05
IGHG4	-0.691913	4.01428e-05
PITX2	-0.883169	4.15307e-05
NPFFR1	-0.726101	4.26948e-05
POLR2J3	-0.690082	4.26948e-05
HSPD1	-0.627107	4.3263e-05
LAT	-0.794438	4.3609e-05
OR2L5	-0.784521	4.48194e-05
PTBP1	-0.793371	4.58692e-05
ZNF776	-1.02374	4.68234e-05
CAMK2N2	-0.758898	4.78568e-05
DIO3	-0.583359	4.80843e-05
IZUMO4	-0.767336	4.83578e-05
IGSF6	-0.653293	4.85413e-05
LBHD1	-0.522498	4.8834e-05
STX1B	-1.03543	4.91512e-05
E2F6	-0.560486	4.94297e-05
TLE6	-0.567818	4.97546e-05
TM4SF4	-0.760955	5.00352e-05
CCDC182	-0.647163	5.1375e-05
ACKR2	-0.580343	5.22955e-05
ST13	-0.59083	5.22955e-05
NSA2	-0.513858	5.27226e-05
TSEN2	-0.60436	5.4085e-05
PYROXD1	-0.528941	5.4085e-05
IMMP1L	-0.585359	5.47727e-05
TPM3	-0.614527	5.80652e-05
WNT3	-0.592035	5.80652e-05
MCRIP2	-0.826175	5.93256e-05
DEFA1B	-0.658938	6.0567e-05
BMERB1	-1.27026	6.11077e-05
MUC3A	-0.744643	6.11077e-05
DRD4	-1.03123	6.1491e-05
PLA2G1B	-0.60053	6.1491e-05
TIMM8A	-0.604223	6.1491e-05
PRKRIP1	-0.847203	6.1491e-05
CTU1	-0.673373	6.1491e-05
CT45A1	-0.832851	6.3894e-05
RAET1L	-0.75276	6.42802e-05
ECE2	-0.677572	6.44205e-05
PHKG1	-0.786686	6.52085e-05
MFSD6L	-0.657511	6.53886e-05
GGT1	-0.737475	6.53886e-05
NUTM2F	-0.648638	6.53886e-05
IL13	-0.503421	6.6588e-05
FAM90A26	-0.671414	6.66849e-05
PEAK3	-0.732611	6.70046e-05
SPATA2L	-0.933767	6.70999e-05
KRTAP5-8	-0.814744	6.71899e-05
HMGN1	-0.696739	6.72327e-05
OR4K15	-0.748503	6.76634e-05
PTH2	-0.755174	6.87479e-05
KRTAP19-1	-0.588493	6.87479e-05
KRTAP4-7	-0.570731	6.93941e-05
OR4F17	-0.5712	6.93941e-05
NRSN2	-0.743596	6.98581e-05
OR2M2	-0.670134	7.13098e-05
ZEB1	-0.65022	7.43013e-05
AKR1B15	-0.61986	8.0013e-05
HIGD1A	-0.694196	8.0013e-05
CISD2	-0.641623	8.1758e-05
DEPDC1	-0.570257	8.40288e-05
ZDHHC12	-0.888298	8.40435e-05
SNRPA1	-0.537172	8.46357e-05
KRTAP10-9	-0.752328	8.59622e-05
ULBP1	-1.01109	8.7393e-05
CLRN2	-0.612478	8.76055e-05
FAM181B	-0.663279	9.05603e-05
RAC3	-0.614413	9.14047e-05
MRPL4	-0.506503	9.17777e-05
OBSCN	-0.676562	9.21385e-05
RRAS	-0.652357	9.25548e-05
ABCC6	-0.55003	9.34061e-05
NFYA	-0.971468	9.34061e-05
TMEM30A	-1.02224	9.37709e-05
YIF1A	-0.670786	9.37709e-05
EXOSC3	-0.514368	9.46985e-05
DBF4	-0.522643	9.49693e-05
ARHGEF35	-0.582252	9.6836e-05
TUBA3D	-0.805842	9.76236e-05
NUDT6	-0.608759	0.000101601
IGHG1	-0.668091	0.000105186
OR2A2	-0.824685	0.000108107
ZNF35	-0.543385	0.000109472
GOLGA8N	-0.555879	0.00011126
SPANXC	-0.699089	0.00011126
USP10	-0.519197	0.000111622
KLF16	-0.714407	0.000113064
MAMSTR	-0.636983	0.000113261
CCNQ	-0.683939	0.000113838
PRRT3	-0.522109	0.00011446
OR5K3	-0.731692	0.000115337
BRWD1	-0.664249	0.000117514
UBTFL1	-0.658334	0.000118892
FLOT2	-0.589152	0.000118892
MYO5B	-0.713193	0.000119031
MSTO1	-0.551178	0.000119656
PARP14	-0.759384	0.000123332
THAP12	-0.619236	0.000126755
MRGPRE	-0.724852	0.00012769
EEF2KMT	-0.802268	0.000128599
ST3GAL2	-0.601653	0.000129612
REG3A	-0.827362	0.000130329
IGHG3	-0.631196	0.000130999
SINHCAF	-0.505676	0.000132196
VDAC1	-0.633292	0.000133907
AMH	-0.797596	0.000135611
AGAP9	-0.514793	0.000137107
ALDH3B2	-0.819246	0.000138496
RRM2	-0.64379	0.000138496
SERPINB4	-1.12222	0.00014295
ROGDI	-0.889358	0.000143603
GFM2	-0.73698	0.000143915
PF4	-0.880347	0.000148554
SNX5	-0.501627	0.000153101
SLC36A1	-0.775854	0.000157412
TERF1	-0.534288	0.00015901
HSPA8	-0.594165	0.000160475
FOXJ1	-0.521979	0.000165818
CCDC88B	-0.713619	0.000167611
FAM236C	-0.700921	0.0001704
GOLGA8J	-0.635307	0.0001704
ANTKMT	-0.633785	0.000172614
LRP5L	-0.528043	0.000176463
WFDC2	-0.608718	0.000176463
ZNF117	-0.685081	0.000176463
CCL18	-1.27154	0.000176522
KCNK4	-0.638579	0.000179305
CFAP410	-0.610168	0.000181216
C9orf47	-0.667585	0.000181232
PLGLB1	-0.734396	0.000187568
MAGEA4	-1.0152	0.000189693
FANCC	-0.625068	0.000192662
OR5M1	-0.642379	0.000193731
WNT8A	-0.809547	0.000199533
OR4M2	-0.684319	0.000202452
TNFRSF13C	-0.76427	0.000202452
VCX3A	-0.633688	0.000205265
SLC29A4	-0.655917	0.000207566
HNRNPCL3	-0.701408	0.000207566
OTOS	-0.709321	0.000207598
PRSS27	-0.687675	0.000207598
LIN7B	-0.651804	0.000208864
CDKN2AIPNL	-0.587156	0.000209171
DNAAF2	-0.585698	0.000215669
GAL3ST2	-0.679756	0.000215803
RAN	-0.557816	0.000216706
RAB4B	-0.661437	0.000218837
PSPH	-0.791409	0.000219317
ZNF628	-0.614091	0.000224129
CSHL1	-0.610723	0.000224275
SYT3	-0.661959	0.000228047
OR5B3	-0.597563	0.000239965
PRR13	-0.557211	0.000239965
OR2L2	-0.773324	0.000240295
DISP2	-0.577939	0.000240517
DEFB106A	-0.625819	0.000240649
CHRNB1	-0.582855	0.000243253
KCNK12	-0.806458	0.000243253
SIGLEC14	-0.545677	0.000245302
CRYBB3	-0.717728	0.00024735
BICD2	-0.633292	0.00024735
KRTAP5-10	-0.757159	0.000255977
NEK2	-0.696753	0.000256436
OR4S1	-0.791648	0.000256446
SLC35G6	-0.581105	0.00025783
ANAPC1	-0.558345	0.000265232
SSBP4	-0.523246	0.00026915
DCLRE1C	-0.758495	0.000273309
IGF2BP2	-0.525202	0.000273798
BRINP1	-0.659763	0.00027427
NAT8B	-0.660646	0.000277106
CDCA8	-0.607382	0.000285344
AEN	-0.63947	0.000287169
OR4D9	-0.69899	0.00028754
KRT38	-0.606775	0.00028754
OR8G1	-0.618421	0.000287818
IL9R	-0.699791	0.000289962
ARHGAP42	-0.70478	0.000292317
THOC3	-0.517909	0.000293133
C11orf21	-0.755805	0.000297843
POU5F1	-0.518329	0.000299469
TMEM63C	-0.735721	0.00030398
BOLA2B	-0.501557	0.000305944
ESPN	-0.571676	0.000309188
ST20	-0.611555	0.000309188
TIMM17A	-0.505841	0.000310013
C1orf35	-0.607497	0.000310781
CISH	-0.631508	0.000329261
FABP5	-0.715468	0.000329301
LDHD	-0.538364	0.000332577
FBXL8	-0.735891	0.000335042
UGT2B10	-0.779464	0.000335994
ACTR3B	-0.58038	0.000338206
ADGRD2	-0.711359	0.000338206
ANKRD30A	-0.741502	0.000342259
ZNF138	-0.655023	0.000343609
FNDC11	-0.618401	0.000343609
HNRNPA1	-0.657757	0.000343609
BHLHE23	-0.850014	0.000343609
F12	-0.559174	0.000358879
FAM47B	-0.57125	0.000365087
MYPOP	-0.80142	0.000369391
ATP5MG	-0.811603	0.000371791
OR56B4	-0.594714	0.000378813
OR4C12	-0.580763	0.000379261
FAM153B	-0.539409	0.000379261
OR10H2	-0.51786	0.000386781
SLC39A4	-0.784373	0.000386893
B4GALT7	-0.600967	0.000390194
GPR55	-0.6077	0.000399678
SMTN	-0.593815	0.000401179
IRAK3	-0.59777	0.00040239
CDPF1	-0.547613	0.000403847
H3Y2	-0.729437	0.000409232
FAM205A	-0.635137	0.00042858
KIR2DS1	-0.620536	0.000429639
AKR1B1	-0.507195	0.000449648
FBXW10	-0.625017	0.000453551
DDX11	-0.620743	0.000453551
SDS	-0.728492	0.000460712
RAB36	-0.708721	0.000460849
BLM	-0.652618	0.000462017
CSF2RB	-0.691346	0.000462302
ZNF461	-0.605652	0.00046757
BPY2	-0.613451	0.000470808
CYP4Z1	-0.865692	0.000479306
GPANK1	-0.622483	0.000482039
POLR3K	-0.529992	0.000488203
PRAMEF8	-0.586638	0.000494297
PPBP	-0.56618	0.000500439
CYP2A7	-0.52382	0.000500952
B3GAT1	-0.776396	0.000506687
OR6K3	-0.661053	0.000516122
TNC	-1.2785	0.000536513
CCL4L1	-0.519475	0.000538519
CPD	-0.570142	0.000543694
LTB	-0.740203	0.000544381
PITX3	-0.586903	0.000548197
BTBD6	-0.504719	0.000550468
MBOAT4	-0.73158	0.000552839
PRPS1	-0.524579	0.000558658
DMRTA2	-0.838346	0.00055948
PPP4R2	-0.562702	0.000560429
TNFRSF13B	-0.670367	0.000560863
NANOS3	-0.631512	0.000567236
ATAD3C	-0.639291	0.000575459
CCT3	-0.519519	0.00059438
SPDYE2	-0.591771	0.000614163
MESP1	-0.694383	0.000617493
LINGO1	-0.638611	0.000622643
CCDC107	-0.645409	0.000622643
CSRNP1	-0.592562	0.000635352
GRIN2C	-0.601586	0.00064513
TSEN34	-0.545562	0.000648235
OR2A14	-0.784196	0.00065986
GPRC5D	-0.547588	0.000660972
MTFR2	-0.517057	0.000661992
KRTAP5-7	-0.80842	0.000666496
WIPF3	-0.632371	0.000666496
PRB3	-0.745799	0.000666496
ZNF417	-0.678061	0.000667253
FRG2	-0.595142	0.000676788
TP53BP1	-0.760435	0.000687196
EPHB1	-0.519208	0.000693246
KRT36	-0.66118	0.000697245
ADAM21	-0.620865	0.000697245
PHF24	-0.602087	0.000698668
P2RY6	-0.601388	0.000710121
NDUFB7	-0.590546	0.000717374
KDM1A	-0.531855	0.000717374
S100A7	-1.01898	0.000717404
LRG1	-0.53984	0.000718943
CSH2	-0.548227	0.000721702
EIF4E	-0.501009	0.000729193
KCNK13	-0.531078	0.000735033
DNAJB6	-0.536129	0.000736174
PEX19	-0.591608	0.000772021
CLEC4G	-0.602144	0.000776898
COX6A2	-0.710149	0.000803574
UBE2Q2L	-0.543694	0.000805737
TFDP1	-0.583944	0.000808947
OR2H2	-0.510701	0.000808947
OR4Q3	-0.62402	0.000832665
ZBTB46	-0.681077	0.000848259
CARD19	-0.696095	0.0008485
TCTN2	-0.673347	0.000853773
GPR4	-0.646604	0.000862208
TYMP	-0.846805	0.000882674
KATNB1	-0.607096	0.000883164
CXCL1	-0.70606	0.000903143
RNF144A	-0.584552	0.000915836
PAX7	-0.711446	0.000924448
HSD3B2	-0.551255	0.000927433
OR3A2	-0.667011	0.000936198
FRG1	-0.58848	0.000948669
CDKN2D	-0.565866	0.000959623
OR7A10	-0.530234	0.000969923
CCDC184	-0.828101	0.000978093
MRGPRX1	-0.530797	0.000978093
FABP1	-0.601149	0.000989953
OR5P3	-0.629896	0.000996926
POLR2M	-0.539431	0.00100383
HOXD1	-0.612171	0.00100925
OR2S2	-0.573914	0.00101374
OR4C46	-0.698255	0.00104704
IL20	-0.582302	0.00105367
TRPC3	-0.647762	0.00105722
ODAPH	-0.620623	0.00106659
NUTM2G	-0.708135	0.00108229
ZNF503	-0.546783	0.00110449
WNT9B	-0.512641	0.00110706
SOCS3	-0.718055	0.00110972
NOP16	-0.557334	0.00112178
OR2T27	-0.506869	0.00112423
ZNF584	-0.542043	0.00112774
ZNF720	-0.589209	0.00112938
SLC6A20	-0.544086	0.00117301
CFHR1	-0.547003	0.00118375
RSF1	-0.663902	0.00118756
RCC2	-0.54777	0.00118756
LYZL1	-0.534178	0.00118756
ISL2	-0.558274	0.00118756
UBALD1	-0.621035	0.00122019
GJC2	-0.792919	0.00125802
FCGR3A	-0.584308	0.00125911
OR5H1	-0.572607	0.00126617
OR5B2	-0.650159	0.00127215
KCNJ4	-0.617978	0.00129059
OR5V1	-0.670686	0.00129663
TUBA3C	-0.606146	0.00130542
ZNF99	-0.56036	0.00136395
OR4K5	-0.715387	0.00136952
LCE3D	-0.66517	0.00137093
STK32C	-0.537104	0.00137405
RRM2B	-0.614459	0.00137789
H2AZ1	-0.516733	0.00140365
CYP2A13	-0.636069	0.00143562
CYP4F12	-0.634138	0.00143826
MRPL35	-0.522025	0.00145788
APOC3	-0.628442	0.0014723
EID3	-0.557895	0.00147644
FOXC2	-0.627723	0.00148535
PPP1R14D	-0.526353	0.00148828
ANKRD36B	-0.548361	0.00148887
SAP25	-0.556729	0.00150219
MXD1	-0.531599	0.00150219
TAS2R60	-0.500795	0.00151148
C3orf22	-0.61888	0.00157281
OR9G4	-0.59634	0.00157292
APC2	-0.556014	0.00158213
CALHM2	-0.617236	0.00158213
BEGAIN	-0.679135	0.00159778
NTRK1	-0.533701	0.00161928
NEFH	-0.580916	0.00163542
SOCS1	-0.648275	0.00163888
PGAM4	-0.579456	0.00165602
OLFML3	-0.545547	0.00166383
PLIN5	-0.548605	0.00170275
PAX5	-0.54745	0.00170337
CCDC88A	-0.578392	0.00170337
HAGHL	-0.514048	0.00170903
ACTL9	-0.639641	0.0017196
B3GAT3	-0.5349	0.00173783
GCDH	-0.52215	0.00175934
SSX4B	-0.570222	0.00176428
NUP210	-0.674144	0.00179474
POFUT2	-0.624852	0.00180708
KLK2	-0.674052	0.00182337
CSRP2	-0.562701	0.0018261
CR1L	-0.614744	0.00185344
HPS6	-0.551361	0.00186454
TMEM275	-0.506062	0.00186454
SCGB1C2	-0.509224	0.00187387
OR2T35	-0.595911	0.00188471
RPH3AL	-0.591972	0.001885
MRGPRX4	-0.654675	0.00188576
HIGD1C	-0.530206	0.00195596
TRIM16L	-0.584454	0.00199554
OR2B11	-0.558516	0.00200898
RTP2	-0.631948	0.00205221
IFI30	-0.567478	0.00205221
FAM3A	-0.54562	0.0020535
TTC33	-0.548222	0.00205942
GPR1	-0.530963	0.00211692
ITGA4	-0.554003	0.00211763
CORO7	-0.696504	0.00214761
POTED	-0.520111	0.00214761
RFPL4AL1	-0.576362	0.00214761
NXF2	-0.737998	0.00222939
FRG2C	-0.649119	0.00227921
KHDC3L	-0.580789	0.00232396
TAL1	-0.72269	0.00232428
TRAT1	-0.534695	0.00236225
RHOF	-0.524712	0.00240154
FAM163A	-0.591211	0.0024526
AMZ1	-0.698731	0.00246517
SYT2	-0.736181	0.00251748
ARPC1B	-0.572365	0.00253241
TBX6	-0.630197	0.00253693
DCHS2	-0.51275	0.00254937
AP4S1	-0.512698	0.00255773
GOLGA8S	-0.664701	0.00256613
KANK3	-0.60186	0.00258974
LPCAT1	-0.617562	0.00259858
OR10G4	-0.650989	0.00259952
SIRT6	-0.610894	0.00260745
SAXO2	-0.642076	0.00262045
UNC5D	-0.584163	0.00262045
DNASE1L3	-0.595949	0.0026206
MROH2A	-0.547359	0.0026206
EI24	-0.501692	0.00262387
GPR183	-0.628483	0.0026378
OR52W1	-0.550172	0.00269385
TNF	-0.573306	0.00269525
MTRNR2L1	-0.577595	0.00269525
OR4L1	-0.589383	0.00272937
OPN1MW3	-0.699439	0.00280134
NEUROG2	-0.637384	0.00282821
BRINP2	-0.663387	0.00283397
TAAR6	-0.563342	0.00286225
RRN3	-0.56425	0.00287216
CACNA1G	-0.512867	0.00288149
TMA7	-0.822784	0.0028842
MS4A5	-0.591588	0.00291832
OR13C9	-0.555045	0.00292895
FGF6	-0.620302	0.00302249
DUXA	-0.545386	0.00304304
MTRNR2L10	-0.510662	0.00305586
H4C7	-0.60683	0.00313422
TBC1D21	-0.515754	0.00316481
NUTM1	-0.574058	0.0031923
CACNG6	-0.524719	0.00319736
CD274	-0.710648	0.00322309
OVOL3	-0.533651	0.00322947
SNAP91	-0.748401	0.00323362
OR13C2	-0.534762	0.00323432
GH1	-0.637594	0.0032507
TRIM49B	-0.618926	0.00327757
KPNA1	-0.566501	0.0032874
HERC5	-0.543619	0.00329729
SELE	-0.802186	0.00329729
KCNMA1	-0.628013	0.00334871
BET1	-0.526733	0.00334871
LIMS3	-0.501702	0.00335342
CTRB1	-0.580941	0.00336866
RPSA	-0.654223	0.00336866
GOLGA7B	-0.621715	0.00339471
TRIM49	-0.518267	0.00340773
ZNF85	-0.513805	0.00342559
DOK2	-0.590956	0.00343625
OR4D6	-0.552904	0.00345828
SLC5A10	-0.554653	0.00347779
CCL3	-0.657635	0.0034788
MESD	-0.578607	0.00349442
CHRFAM7A	-0.614365	0.00351999
ACTRT2	-0.539573	0.00353836
TTC36	-0.699178	0.00354682
AQP4	-0.535519	0.00355087
UNC5A	-0.520916	0.00359422
FOXM1	-0.521062	0.00361511
NPM1	-0.563558	0.00362314
OR52E8	-0.531735	0.00362876
AHCTF1	-0.581736	0.00363192
SFTPC	-0.683252	0.00363438
SLC66A1	-0.671754	0.00365524
SOGA3	-0.53622	0.00368481
RRP8	-0.522736	0.0037139
FAM43B	-0.547028	0.00374738
DTD2	-0.595516	0.00376931
POU4F1	-0.611554	0.00379118
TIGIT	-0.561897	0.00379624
DSCAM	-0.505305	0.00382092
DLGAP3	-0.584592	0.00384822
ZNF723	-0.509272	0.00385179
KRT28	-0.53424	0.00403023
OSBP2	-0.544646	0.00417981
SLCO2B1	-0.554372	0.00421502
CCL17	-0.749532	0.00421502
NR1I3	-0.524634	0.00423355
SYNGR4	-0.599468	0.00423696
ENTPD8	-0.542249	0.00423696
CCDC171	-0.506678	0.00426128
PPP1R9B	-0.529994	0.00427216
EIF2S2	-0.511259	0.00427457
CDK5	-0.50019	0.00427716
MRGPRD	-0.629221	0.0042903
TMEM26	-0.632712	0.00429232
FDPS	-0.521447	0.00431208
FERMT3	-0.525435	0.00432032
OR10G3	-0.565831	0.00433807
SNX20	-0.602775	0.0045197
CPEB3	-0.591096	0.0045197
H2AC7	-0.52774	0.00452053
HOXB3	-0.628799	0.00453084
AIRE	-0.549729	0.0045581
PHLDA2	-0.567997	0.00463881
PROC	-0.547138	0.00481296
JAK3	-0.633322	0.00482824
PHF11	-0.507723	0.00485545
LTF	-0.57966	0.00497013
CCDC197	-0.503383	0.00499234
TTYH2	-0.79051	0.00506859
PRPF39	-0.519418	0.00515782
OR2T12	-0.521031	0.00522911
ASZ1	-0.551026	0.00524021
CLDND2	-0.532817	0.00526172
KLHL10	-0.57725	0.00526541
IL7R	-0.63586	0.00536526
BOLL	-0.521246	0.00547039
FAM81B	-0.678113	0.0054861
RRAD	-0.570309	0.00549165
KHDC1	-0.531697	0.00553076
OR11G2	-0.541234	0.00553582
ARHGAP45	-0.58063	0.00558585
KLF15	-0.527251	0.00559939
DLX1	-0.533765	0.00561615
HLA-DRB1	-0.738748	0.0056406
OR51L1	-0.536934	0.00567388
GLIS2	-0.528503	0.00567388
RACGAP1	-0.543799	0.00570278
PIANP	-0.500891	0.00570278
OR5M8	-0.630971	0.00575264
DMRTC1B	-0.600287	0.00593504
GPR31	-0.516704	0.00593781
PITPNM1	-0.573129	0.00604057
GPR68	-0.535081	0.0061892
OR2J3	-0.558727	0.00629326
KRTAP21-1	-0.511699	0.00637227
DEFB103A	-0.587043	0.00646713
TEPP	-0.581535	0.00647999
GALNT2	-0.559351	0.00654109
CDC14C	-0.550816	0.00673788
H2BC1	-0.580799	0.00676334
OR2AJ1	-0.562548	0.00677367
KCNH4	-0.660572	0.00691169
SH3BGRL3	-0.663865	0.00692487
KCNE1	-0.751311	0.00698093
C19orf54	-0.54017	0.00698252
ADRB1	-0.530744	0.00699182
OR51J1	-0.578609	0.00700637
OR10J4	-0.57391	0.00702966
RTEL1	-0.567814	0.00708686
CYP2D6	-0.571672	0.00715875
ESPNL	-0.552443	0.0071969
KDM4B	-0.720631	0.00726788
OR5D14	-0.571216	0.00728558
CYTIP	-0.623261	0.0072961
OR2W5P	-0.563202	0.00749209
GCNT3	-0.570334	0.00750012
TRIM72	-0.592919	0.00755149
MNDA	-0.59734	0.00762742
TGM7	-0.577727	0.0077137
STOML1	-0.527127	0.00777949
NECAB2	-0.620107	0.00783675
ZDHHC24	-0.512394	0.00788563
NLK	-0.614998	0.00789926
GNB5	-0.550292	0.00793412
MCM2	-0.51791	0.00797215
PTGIR	-0.55371	0.0081822
ZNF114	-0.505655	0.00818235
PDGFB	-0.514639	0.00828578
SLC24A4	-0.675453	0.00840762
TREML1	-0.579188	0.00844664
HENMT1	-0.522456	0.00848641
SULT1B1	-0.589664	0.00850951
SYPL2	-0.565375	0.00854363
CXCR1	-0.540716	0.0086505
ERMN	-0.502922	0.00870979
DMRTC2	-0.642241	0.00870979
FTCD	-0.666113	0.00870979
FCGR2C	-0.64294	0.00870979
FYB1	-0.546681	0.00877674
OR56A1	-0.620572	0.00879845
OR5AK2	-0.54512	0.00890836
HCST	-0.628543	0.00891873
ASCL1	-0.565145	0.0089539
PEX6	-0.600897	0.00905828
CPHXL	-0.524226	0.00913689
NEURL2	-0.545728	0.00915652
TEX15	-0.525468	0.00916337
UGT2A1	-0.55554	0.00921715
S100A9	-1.27196	0.00927698
ITLN1	-0.631621	0.00954824
KRTAP4-3	-0.51026	0.00961728
PI3	-0.678732	0.00970618
KLK14	-0.599071	0.00993851
MS4A6E	-0.589317	0.00994418
OR10T2	-0.543241	0.0099695
APBA3	-0.552406	0.0101835
ACTL7A	-0.515555	0.010214
DEPDC4	-0.639302	0.0103939
DEFB130A	-0.54907	0.0104772
H2AB1	-0.523629	0.0104781
SLC34A3	-0.683986	0.0105071
DYSF	-0.565485	0.0105707
C17orf58	-0.50873	0.0105707
SERPINB3	-0.597718	0.0106302
C13orf42	-0.527344	0.0106396
NEU4	-0.520576	0.0108721
SHISA3	-0.555282	0.0109023
STC1	-0.520247	0.010948
PTH1R	-0.696357	0.0109902
C3orf56	-0.530581	0.0112992
CETN1	-0.503422	0.0113145
ADAM19	-0.565119	0.0113228
GLDC	-0.551053	0.011436
HLA-DMB	-0.530566	0.0115203
CEL	-0.54768	0.0115644
LHX5	-0.531965	0.0115985
LRRC19	-0.540186	0.0117849
WDR3	-0.531157	0.0117889
NPC1L1	-0.594531	0.0119435
PLGLB2	-0.55923	0.0121283
SLC4A1	-0.576372	0.0123806
SRD5A2	-0.524703	0.0124835
SMR3A	-0.610738	0.0126572
DTX4	-0.545845	0.0129278
KRT6A	-1.34906	0.0130211
ITK	-0.559432	0.0134683
NOTUM	-0.573228	0.0136025
SFT2D3	-0.666334	0.0136797
OR4B1	-0.525984	0.0137243
TSPAN32	-0.511154	0.0138176
MROH6	-0.503828	0.0141485
CLEC4E	-0.514004	0.0141634
DEGS2	-0.616712	0.0142634
CCDC188	-0.519995	0.0144733
IL4R	-0.596181	0.0144833
C10orf95	-0.533998	0.0146345
APLN	-0.616495	0.0148928
CHST13	-0.619385	0.0148928
ZNF610	-0.592962	0.0149032
MYBL2	-0.565729	0.014915
HSD17B14	-0.653298	0.0149195
C11orf94	-0.519607	0.0151351
TXNDC8	-0.533403	0.0151384
SLAMF8	-0.513819	0.0152715
OR4K17	-0.527032	0.0156907
PRODH2	-0.547114	0.0157235
ELANE	-0.557254	0.016439
NFKBID	-0.544191	0.016677
ST8SIA2	-0.577856	0.0171191
GCAT	-0.517227	0.0171303
MUL1	-0.576828	0.0172585
RAET1G	-0.51829	0.0174004
ZNF177	-0.604977	0.0175272
NNAT	-0.626303	0.0175272
GABRA2	-0.535179	0.0177508
CCDC28B	-0.529253	0.0179106
ICAM2	-0.531221	0.0179349
KRT16	-1.36664	0.0179391
PRAP1	-0.549078	0.0181222
MS4A10	-0.598397	0.0181223
RBFOX1	-0.551872	0.0181859
PXK	-0.536693	0.0185116
QPCTL	-0.518643	0.0186019
IRX6	-0.598872	0.0188447
C5orf52	-0.541839	0.0188549
TUBB6	-0.530091	0.0195968
CLRN1	-0.56255	0.0196278
ZNF541	-0.511452	0.0198881
IQCF1	-0.545369	0.0202996
CCL2	-0.511347	0.0206415
FOXD1	-0.514999	0.0208578
SELL	-0.513003	0.0208578
HK3	-0.504376	0.0209794
GGT5	-0.530713	0.0210621
SYNDIG1	-0.517257	0.0210928
S100A8	-1.19284	0.0211205
OR52E1	-0.637665	0.0215448
TTPA	-0.534258	0.0218519
R3HDML	-0.603633	0.0218948
GDA	-0.537108	0.021943
SPIC	-0.5386	0.0222062
NOP14	-0.50653	0.0231691
B9D2	-0.51408	0.0234678
CFAP77	-0.506306	0.0235696
TERB2	-0.506475	0.0246761
KRT8	-0.584603	0.0250107
CCL19	-0.527019	0.0250415
OR51T1	-0.515679	0.02513
ALPK3	-0.501547	0.0254444
CTXN1	-0.517333	0.0254883
CHADL	-0.587122	0.0258474
CCDC168	-0.508489	0.026822
OR2T5	-0.536284	0.0274091
H3C15	-0.504367	0.0276241
SPRR1B	-1.0444	0.0277068
LTK	-0.545634	0.0278349
ALPI	-0.512477	0.0284849
XAGE3	-0.567971	0.0289259
KRTAP12-4	-0.628845	0.0289259
GRIN2D	-0.500589	0.0290334
HYKK	-0.542514	0.0290334
NPPB	-0.534849	0.032212
OR2L13	-0.522457	0.0331452
OR2C1	-0.521954	0.0331906
SGCA	-0.510187	0.0335201
CRLF1	-0.6439	0.0354322
POPDC2	-0.563727	0.0359611
CYBA	-0.590075	0.0360857
TEKT1	-0.500849	0.0373815
NPL	-0.534486	0.0374362
IL21R	-0.577055	0.0376486
NMUR1	-0.534896	0.040638
SPRR1A	-0.612047	0.0422204
CD48	-0.511622	0.0422617
PDILT	-0.530947	0.0435261
SIPA1	-0.555297	0.0437445
PRRT1B	-0.519006	0.0439187
H3C13	-0.523533	0.0453299
RAD51	-0.501856	0.0453375
MZT2B	-0.56757	0.0466432
RTP5	-0.516432	0.0466577

## Sheet: cfRNA
List of differentially expressed genes (DEGs)in cfRNA
Gene	log2FC	adjusted p-value
T0 vs T1 [Upregulated]
ENSG00000023902	0.647168	0.0442178
ENSG00000127947	0.738145	0.0470161
ENSG00000132589	0.81558	0.0399178
ENSG00000105329	0.828581	0.0351005
ENSG00000133069	0.917877	0.0187344
ENSG00000155313	0.946728	0.0349224
ENSG00000035403	1.06003	0.0345786
ENSG00000101162	1.17565	0.0374672
ENSG00000119684	1.34777	0.0114179
ENSG00000112977	1.4471	0.0265378
ENSG00000177119	1.49949	0.0349509
ENSG00000124491	1.50991	0.0192417
ENSG00000105559	1.57559	0.0206985
ENSG00000156265	1.80715	0.0495828
ENSG00000087095	1.83781	0.0172764
ENSG00000161911	1.85161	0.0370937
ENSG00000113140	1.85246	0.0165049
ENSG00000149136	1.89209	0.0168032
ENSG00000109272	2.33062	0.00120055
ENSG00000103876	2.66618	0.0173285
ENSG00000177479	2.84046	0.0217175
ENSG00000183199	2.8928	0.0375162
ENSG00000074266	3.19504	0.0409205
ENSG00000166289	3.31767	0.0396199
ENSG00000146729	3.35822	0.0396294
ENSG00000214706	3.35996	0.0374221
ENSG00000116670	3.42586	0.0455641
ENSG00000105393	3.46629	0.01121
ENSG00000117640	3.50359	0.0370142
ENSG00000204623	3.54905	0.0339529
ENSG00000173762	3.61717	0.00341445
ENSG00000137760	3.80962	0.0387731
ENSG00000225936	3.82016	0.0340782
ENSG00000058799	3.84549	0.035053
ENSG00000178694	3.85706	0.0162667
ENSG00000113761	3.88122	0.0396063
ENSG00000257218	3.88407	0.0057348
ENSG00000143436	3.90227	0.00902613
ENSG00000167380	4.07238	0.0230922
ENSG00000139116	4.08392	0.00857572
ENSG00000029993	4.10735	0.0269499
ENSG00000141447	4.21158	0.0154011
ENSG00000240849	4.21664	0.0288786
ENSG00000243742	4.24802	0.0247281
ENSG00000135828	4.28399	0.0396428
ENSG00000261150	4.29826	0.0165148
ENSG00000111300	4.3431	0.022182
ENSG00000121152	4.34815	0.0396889
ENSG00000134548	4.40016	0.0133655
ENSG00000069431	4.41389	0.0117823
ENSG00000006576	4.44288	0.0293522
ENSG00000170634	4.45748	0.0337104
ENSG00000174446	4.46352	0.0302319
ENSG00000128607	4.47701	0.00450677
ENSG00000124587	4.5004	0.0337104
ENSG00000167625	4.67715	0.0489283
ENSG00000130477	4.68768	0.0441046
ENSG00000152242	4.73685	0.0471277
ENSG00000185015	4.74171	0.0455206
ENSG00000267727	4.76242	0.0418912
ENSG00000173598	4.77582	0.00455682
ENSG00000183018	4.77584	0.038843
ENSG00000187323	4.78006	0.00128091
ENSG00000164466	4.81668	0.0293522
ENSG00000164081	5.04952	0.00967051
ENSG00000164951	5.05347	0.00739687
ENSG00000164989	5.09753	0.0240643
ENSG00000116251	5.10031	0.0152344
ENSG00000265496	5.11048	0.0370142
ENSG00000143450	5.11535	0.011282
ENSG00000007376	5.15522	0.0310824
ENSG00000213625	5.15914	0.00305628
ENSG00000129946	5.16315	0.0185732
ENSG00000171848	5.17119	0.0240507
ENSG00000108370	5.1762	0.0275047
ENSG00000082213	5.18767	0.0160751
ENSG00000100580	5.22223	0.0220565
ENSG00000134769	5.23401	0.0138718
ENSG00000042980	5.25391	0.0397591
ENSG00000052126	5.25435	0.0133898
ENSG00000156853	5.28955	0.0150208
ENSG00000151789	5.36429	0.00452915
ENSG00000104450	5.36742	0.0359256
ENSG00000142655	5.37748	1.14991e-05
ENSG00000133958	5.47364	0.0195092
ENSG00000158445	5.47952	0.0475023
ENSG00000171680	5.50039	0.0274201
ENSG00000117114	5.52107	0.0120542
ENSG00000153993	5.54778	0.0165049
ENSG00000103034	5.5539	0.0251159
ENSG00000169247	5.56341	0.00449452
ENSG00000157800	5.5665	0.0480926
ENSG00000174469	5.59373	0.0355159
ENSG00000131779	5.60537	0.0455967
ENSG00000231999	5.63703	0.0242858
ENSG00000108433	5.65562	0.00333477
ENSG00000108309	5.65923	0.0150933
ENSG00000148158	5.71723	0.0407242
ENSG00000162576	5.71803	0.0268072
ENSG00000103742	5.76343	0.033791
ENSG00000124920	5.77843	0.00951054
ENSG00000171067	5.78656	0.00132694
ENSG00000173852	5.79109	0.0221126
ENSG00000151692	5.84763	0.000653121
ENSG00000258590	5.85083	0.0296904
ENSG00000183484	5.85239	0.00976932
ENSG00000168924	5.8647	0.00534983
ENSG00000136870	5.86497	0.00751603
ENSG00000185813	5.8792	0.0213957
ENSG00000269926	5.88497	0.00523658
ENSG00000122970	5.89703	0.040595
ENSG00000133059	5.90522	0.0344116
ENSG00000120647	5.91577	0.00552989
ENSG00000140675	5.922	0.0108605
ENSG00000225205	5.92947	0.0160934
ENSG00000286037	5.95943	0.0237505
ENSG00000188385	5.97668	0.017552
ENSG00000156194	5.98084	0.0423554
ENSG00000256053	5.99251	0.00203095
ENSG00000118762	6.12223	0.0317268
ENSG00000153930	6.12903	0.0227301
ENSG00000205978	6.1369	0.0433036
ENSG00000013573	6.13864	0.00668487
ENSG00000170464	6.15893	0.0398757
ENSG00000154429	6.17012	0.00654894
ENSG00000139514	6.1806	0.0248879
ENSG00000113262	6.18364	0.0322489
ENSG00000154134	6.19122	0.0487916
ENSG00000105613	6.25673	0.0309263
ENSG00000281691	6.28295	0.0262741
ENSG00000227191	6.28752	0.00856672
ENSG00000172336	6.30554	0.00715542
ENSG00000021645	6.30633	0.022182
ENSG00000184068	6.31302	0.0478124
ENSG00000183918	6.34688	0.0151391
ENSG00000117322	6.35153	0.0321004
ENSG00000124766	6.41004	0.0345786
ENSG00000132681	6.44276	0.0245461
ENSG00000151090	6.47411	0.0116197
ENSG00000008277	6.49418	0.0104034
ENSG00000163867	6.51882	0.00484186
ENSG00000198483	6.52629	0.0398041
ENSG00000169083	6.53914	0.0140986
ENSG00000197457	6.55316	0.00344261
ENSG00000155542	6.58355	0.0284476
ENSG00000143632	6.60075	0.00581238
ENSG00000135111	6.61148	0.00530099
ENSG00000164047	6.61594	0.00360077
ENSG00000160323	6.64901	0.0155992
ENSG00000258177	6.67232	0.00609492
ENSG00000198554	6.69031	0.00449452
ENSG00000161281	6.70488	0.0119273
ENSG00000157680	6.70583	0.047201
ENSG00000167555	6.70804	0.000801078
ENSG00000169951	6.71109	0.0310538
ENSG00000226321	6.73128	0.00581238
ENSG00000259881	6.74261	0.0202732
ENSG00000080854	6.77182	0.00241674
ENSG00000205423	6.80581	0.033259
ENSG00000174705	6.81009	0.00427161
ENSG00000173926	6.83137	0.00255586
ENSG00000132970	6.87019	0.000256395
ENSG00000162951	6.87428	0.030745
ENSG00000106524	6.87767	0.00360077
ENSG00000167523	6.87801	0.0239647
ENSG00000138606	6.89412	0.0171526
ENSG00000196724	6.89802	0.0064147
ENSG00000181234	6.89825	0.00968284
ENSG00000066468	6.90104	0.0294919
ENSG00000030419	6.92182	0.00427456
ENSG00000136944	6.93782	0.015943
ENSG00000182557	6.94766	0.0349985
ENSG00000051596	6.95007	0.042807
ENSG00000100744	6.9703	0.000791965
ENSG00000169071	6.97112	0.047578
ENSG00000142945	6.97114	0.0239647
ENSG00000166167	6.98199	0.00195935
ENSG00000167186	6.99841	0.0201426
ENSG00000166261	7.0287	0.0305655
ENSG00000179242	7.04258	0.0309263
ENSG00000112304	7.06281	0.000861739
ENSG00000126262	7.06402	0.040781
ENSG00000132972	7.06825	0.0163382
ENSG00000182885	7.07666	0.0119044
ENSG00000119969	7.08577	0.00659171
ENSG00000100884	7.10833	0.0455206
ENSG00000173588	7.17688	0.0237505
ENSG00000099954	7.17716	0.0262711
ENSG00000169131	7.17981	0.0118838
ENSG00000101670	7.19667	0.0348497
ENSG00000123689	7.19928	0.0108463
ENSG00000126062	7.2112	0.0415098
ENSG00000125484	7.25679	0.00693325
ENSG00000239523	7.25726	0.0169333
ENSG00000124608	7.2728	0.000171591
ENSG00000037749	7.28287	0.0165019
ENSG00000116874	7.29416	0.0210892
ENSG00000225793	7.30018	0.0116596
ENSG00000253438	7.30786	0.00125192
ENSG00000271933	7.33698	0.0108463
ENSG00000010310	7.35724	0.0063461
ENSG00000184867	7.37646	0.0368534
ENSG00000256007	7.3971	0.00274093
ENSG00000156463	7.40512	0.00434862
ENSG00000254229	7.4503	0.017552
ENSG00000112280	7.47325	0.00127741
ENSG00000197467	7.4856	0.0290784
ENSG00000162073	7.49779	0.0226886
ENSG00000130299	7.50051	0.0224166
ENSG00000107566	7.51265	0.000458372
ENSG00000176896	7.52915	0.0329694
ENSG00000196812	7.53204	0.037366
ENSG00000078814	7.56056	0.00829615
ENSG00000203668	7.57428	0.0022278
ENSG00000183814	7.58323	0.0214831
ENSG00000119673	7.59478	0.00484186
ENSG00000090530	7.60247	0.00507851
ENSG00000173269	7.61273	0.0115678
ENSG00000215580	7.62183	0.0294919
ENSG00000166126	7.63185	0.0175235
ENSG00000184840	7.64611	0.00389845
ENSG00000106258	7.65433	0.046253
ENSG00000177990	7.6596	0.0410704
ENSG00000073754	7.68512	0.00951054
ENSG00000105136	7.68704	0.00549891
ENSG00000215386	7.69439	0.0222621
ENSG00000049768	7.71461	0.021838
ENSG00000198182	7.73421	0.0150058
ENSG00000085741	7.74294	0.0264985
ENSG00000160191	7.74659	0.00390665
ENSG00000142235	7.74844	0.0134558
ENSG00000100263	7.753	0.0174916
ENSG00000158286	7.76246	0.0308069
ENSG00000179148	7.78284	0.0272616
ENSG00000174276	7.78885	0.024698
ENSG00000144152	7.79638	0.0153275
ENSG00000057019	7.81359	0.0435513
ENSG00000110917	7.82141	0.00404316
ENSG00000145911	7.82177	0.00203429
ENSG00000162437	7.82805	0.0178341
ENSG00000139155	7.84025	0.00132694
ENSG00000181856	7.90037	0.000671752
ENSG00000286305	7.90715	0.0155317
ENSG00000176473	7.92287	0.00465842
ENSG00000188175	7.93589	0.0111424
ENSG00000064309	7.98195	0.0168489
ENSG00000166839	7.99086	0.00847666
ENSG00000056558	8.01499	0.0197021
ENSG00000167333	8.01952	0.000158077
ENSG00000171587	8.03966	0.00570429
ENSG00000277203	8.05625	0.0178341
ENSG00000089041	8.07801	0.0110106
ENSG00000073146	8.08041	0.000541936
ENSG00000140481	8.09078	0.00865779
ENSG00000114739	8.11784	0.0370142
ENSG00000152413	8.12811	0.0178551
ENSG00000168672	8.13775	0.000606478
ENSG00000214063	8.14897	0.00476725
ENSG00000112208	8.16144	0.0263851
ENSG00000139263	8.16605	0.00762187
ENSG00000237286	8.16874	0.0108463
ENSG00000154099	8.16959	0.00195935
ENSG00000116954	8.18231	0.034059
ENSG00000172426	8.21896	0.0350678
ENSG00000269807	8.21915	0.0441046
ENSG00000215915	8.22023	0.0327885
ENSG00000127080	8.22201	0.0243943
ENSG00000139211	8.22215	0.0125393
ENSG00000180921	8.22443	0.00128091
ENSG00000112210	8.25405	0.00847666
ENSG00000237412	8.25682	0.0110106
ENSG00000135469	8.26339	0.017552
ENSG00000143303	8.28016	0.0338347
ENSG00000167447	8.28565	0.0213795
ENSG00000104611	8.29387	0.0316702
ENSG00000037241	8.29703	1.8504e-05
ENSG00000178917	8.30706	0.0169333
ENSG00000188761	8.32759	0.0271588
ENSG00000167531	8.33572	0.0305859
ENSG00000168081	8.34056	0.0145108
ENSG00000148339	8.38214	4.79266e-07
ENSG00000029153	8.39779	0.00130126
ENSG00000116745	8.45141	0.04808
ENSG00000180479	8.4556	0.0350678
ENSG00000065057	8.45974	0.000437626
ENSG00000123989	8.47808	0.0284078
ENSG00000167791	8.48332	0.0386671
ENSG00000147255	8.48548	0.0386785
ENSG00000117481	8.49209	0.00203102
ENSG00000054356	8.49717	0.00110725
ENSG00000125740	8.49859	0.00803704
ENSG00000110925	8.50864	0.00363934
ENSG00000179922	8.5097	0.0317863
ENSG00000184992	8.5228	0.0167799
ENSG00000064652	8.53252	0.00945934
ENSG00000186976	8.55666	0.000817904
ENSG00000100968	8.572	0.00037601
ENSG00000104879	8.58749	0.0485118
ENSG00000184999	8.58945	0.0428241
ENSG00000161298	8.59641	0.0478433
ENSG00000170779	8.60297	0.00351259
ENSG00000142494	8.61425	0.030642
ENSG00000072134	8.63626	0.000358192
ENSG00000160284	8.65189	0.00993792
ENSG00000187513	8.69111	0.00474741
ENSG00000131730	8.70891	0.0411207
ENSG00000263335	8.70912	0.042659
ENSG00000006740	8.74054	0.0251159
ENSG00000116106	8.7434	0.0344285
ENSG00000089101	8.77187	0.0110106
ENSG00000182463	8.79842	0.0169333
ENSG00000165816	8.80849	0.00140248
ENSG00000146648	8.83942	0.00170032
ENSG00000156049	8.85755	0.0105359
ENSG00000100271	8.87011	0.00220008
ENSG00000172893	8.88232	0.000231727
ENSG00000104490	8.88785	0.0189516
ENSG00000270194	8.91468	0.0236276
ENSG00000243323	8.91961	0.0102831
ENSG00000113389	8.97367	0.00183765
ENSG00000164402	8.9946	6.45767e-05
ENSG00000162946	8.99555	0.0206052
ENSG00000151224	9.00044	0.0431308
ENSG00000223519	9.00789	0.0110106
ENSG00000165084	9.00883	0.0223418
ENSG00000196155	9.00959	0.00376346
ENSG00000017427	9.01521	0.0310824
ENSG00000148600	9.02525	0.0339529
ENSG00000184156	9.06965	0.000895264
ENSG00000238184	9.07952	0.0223137
ENSG00000164638	9.08409	0.025828
ENSG00000134594	9.08935	3.94333e-07
ENSG00000239857	9.12132	0.0471793
ENSG00000164363	9.13428	0.0207417
ENSG00000183010	9.14451	0.00304629
ENSG00000080493	9.14727	0.00383468
ENSG00000135094	9.15477	0.0158719
ENSG00000106331	9.1696	0.0396294
ENSG00000219294	9.18945	0.00586137
ENSG00000229780	9.20795	0.0164042
ENSG00000258628	9.22898	0.00298383
ENSG00000131480	9.23333	0.00800156
ENSG00000105707	9.25015	0.00392174
ENSG00000162971	9.26217	0.00274093
ENSG00000101003	9.28787	0.00994376
ENSG00000182858	9.28925	0.00171785
ENSG00000255585	9.2953	0.000152623
ENSG00000232040	9.32335	0.0163968
ENSG00000094804	9.33447	0.00628286
ENSG00000178033	9.33793	0.00277857
ENSG00000162391	9.38527	0.00382929
ENSG00000143126	9.38663	3.42006e-05
ENSG00000179954	9.44723	0.00404105
ENSG00000164070	9.49825	0.000999401
ENSG00000070761	9.50674	9.49105e-07
ENSG00000185101	9.52581	2.1403e-06
ENSG00000271447	9.5407	0.00087463
ENSG00000108001	9.5528	0.02851
ENSG00000279174	9.56428	0.0269499
ENSG00000162627	9.60919	0.00677074
ENSG00000069535	9.61605	0.0132164
ENSG00000133020	9.6256	1.8504e-05
ENSG00000163581	9.63946	0.0388312
ENSG00000132004	9.65988	0.00598457
ENSG00000136014	9.66577	0.0309131
ENSG00000240449	9.70692	0.00130126
ENSG00000167711	9.70837	0.00897705
ENSG00000106483	9.71593	0.0396829
ENSG00000164398	9.75067	0.000245987
ENSG00000185222	9.76172	0.000236194
ENSG00000161944	9.77179	0.000325438
ENSG00000269445	9.77559	0.00840708
ENSG00000203799	9.779	0.012582
ENSG00000008735	9.79935	0.00352058
ENSG00000071539	9.82229	0.0196037
ENSG00000113492	9.84664	0.00711158
ENSG00000136099	9.8773	0.0362161
ENSG00000062524	9.88216	0.0178341
ENSG00000283208	9.9091	0.0158081
ENSG00000115041	9.91701	0.00320244
ENSG00000167779	9.92975	0.00483267
ENSG00000115226	9.96302	0.0142025
ENSG00000180787	9.98018	0.00193883
ENSG00000273419	10.031	0.00847243
ENSG00000146054	10.0502	0.000448883
ENSG00000153086	10.1159	0.0213957
ENSG00000101938	10.1336	0.0388474
ENSG00000118307	10.1505	0.00598893
ENSG00000276747	10.1682	0.0110052
ENSG00000163618	10.1746	0.00307634
ENSG00000155066	10.1968	0.0440826
ENSG00000092607	10.2064	0.00964379
ENSG00000104221	10.2098	0.00390011
ENSG00000166819	10.2214	0.0175166
ENSG00000232907	10.2305	0.000495466
ENSG00000187045	10.2444	0.00088424
ENSG00000021852	10.276	0.0485118
ENSG00000198890	10.2886	0.000995404
ENSG00000187815	10.3022	0.0472699
ENSG00000204962	10.3165	0.0495828
ENSG00000171448	10.3177	0.040276
ENSG00000175766	10.3246	0.0499022
ENSG00000158158	10.3267	0.00857572
ENSG00000230530	10.3345	0.0377752
ENSG00000050327	10.3639	0.04823
ENSG00000160282	10.3713	0.00158718
ENSG00000132423	10.3757	0.0239937
ENSG00000105792	10.3824	0.0272918
ENSG00000179580	10.3825	0.043358
ENSG00000124610	10.3976	0.04808
ENSG00000166670	10.4053	0.0471711
ENSG00000156466	10.4057	0.0498134
ENSG00000184860	10.4093	0.0396063
ENSG00000196503	10.4133	0.04808
ENSG00000124564	10.4137	0.017552
ENSG00000235863	10.4214	0.00106238
ENSG00000165379	10.4295	0.000774287
ENSG00000007001	10.4339	0.0488553
ENSG00000186765	10.441	0.0485596
ENSG00000184012	10.4534	0.01159
ENSG00000197487	10.485	0.0467234
ENSG00000163645	10.4859	0.0473056
ENSG00000144488	10.4894	0.0241608
ENSG00000205089	10.4909	0.0431308
ENSG00000224769	10.4971	0.0450637
ENSG00000205143	10.4997	0.0460799
ENSG00000198099	10.5044	0.00481161
ENSG00000076716	10.5067	0.0455967
ENSG00000110218	10.5101	1.8504e-05
ENSG00000187474	10.5138	0.043358
ENSG00000096092	10.519	0.043678
ENSG00000143476	10.5373	0.00059726
ENSG00000174080	10.54	0.0455967
ENSG00000178732	10.5489	3.65612e-05
ENSG00000264006	10.5541	0.0425097
ENSG00000214660	10.5664	0.0448857
ENSG00000040531	10.5733	0.0142788
ENSG00000169314	10.5758	0.0445618
ENSG00000240542	10.5817	0.0317863
ENSG00000121053	10.5845	0.0030472
ENSG00000076706	10.585	4.7366e-05
ENSG00000155256	10.5854	1.67475e-06
ENSG00000138792	10.5915	0.0428215
ENSG00000153822	10.5946	0.0455186
ENSG00000184350	10.5986	0.0439292
ENSG00000147485	10.6024	0.000485023
ENSG00000186723	10.6075	0.0424975
ENSG00000244694	10.6237	0.0149879
ENSG00000222028	10.6276	0.0405285
ENSG00000078549	10.6375	0.0414974
ENSG00000132639	10.6495	0.0425097
ENSG00000148948	10.6615	0.041243
ENSG00000179743	10.6622	0.0388474
ENSG00000168078	10.6656	0.039707
ENSG00000243477	10.6844	0.00221858
ENSG00000139800	10.6856	0.00153475
ENSG00000255804	10.6942	0.041243
ENSG00000101292	10.6992	0.0411207
ENSG00000139410	10.7062	0.00282854
ENSG00000188779	10.7082	0.0263713
ENSG00000172817	10.7256	0.0377259
ENSG00000151572	10.7424	0.000924706
ENSG00000265060	10.7506	0.0387586
ENSG00000172519	10.7577	0.0386278
ENSG00000113838	10.7816	7.12808e-05
ENSG00000274588	10.788	0.000657598
ENSG00000158560	10.7887	0.0104029
ENSG00000259666	10.7979	0.0363265
ENSG00000113739	10.8331	0.0350057
ENSG00000137757	10.851	0.00581238
ENSG00000272109	10.8536	0.00305986
ENSG00000104723	10.8566	0.0102831
ENSG00000088926	10.8605	0.000626094
ENSG00000239389	10.8795	0.0230393
ENSG00000105991	10.8846	0.033843
ENSG00000159714	10.8867	0.00278455
ENSG00000260807	10.8919	0.0341738
ENSG00000180245	10.8931	0.0344116
ENSG00000169992	10.8933	0.00507851
ENSG00000179709	10.9022	0.0339529
ENSG00000103269	10.9072	0.0339529
ENSG00000234859	10.9119	0.0359256
ENSG00000267205	10.9121	0.0359256
ENSG00000129152	10.9272	0.0356336
ENSG00000228594	10.9399	0.0288786
ENSG00000234432	10.9432	0.0351005
ENSG00000180878	10.9458	0.0341682
ENSG00000169016	10.9471	0.000216788
ENSG00000187510	10.9509	0.0329694
ENSG00000077800	10.9569	0.0349224
ENSG00000275120	10.9582	0.0328733
ENSG00000124302	10.9597	0.0332405
ENSG00000287799	10.9668	0.0347554
ENSG00000187766	10.9767	0.032602
ENSG00000203943	10.9801	0.0344138
ENSG00000130528	10.9893	0.00450677
ENSG00000126467	10.9969	0.00288891
ENSG00000203756	11.0036	0.0339652
ENSG00000170681	11.0181	0.033822
ENSG00000077009	11.0195	0.0327227
ENSG00000074935	11.0263	0.000637077
ENSG00000180043	11.0356	0.0323356
ENSG00000188112	11.0363	0.000817904
ENSG00000205693	11.0389	0.033259
ENSG00000169306	11.0399	0.0222157
ENSG00000163106	11.0423	0.0332459
ENSG00000166133	11.0433	0.0189442
ENSG00000176204	11.0597	0.0317863
ENSG00000160051	11.0769	0.00800156
ENSG00000103460	11.0869	0.0322489
ENSG00000215454	11.0924	0.031646
ENSG00000170624	11.0941	0.000520517
ENSG00000188782	11.1129	0.0298723
ENSG00000163155	11.119	0.0103453
ENSG00000137269	11.1197	0.00413328
ENSG00000140284	11.1239	0.0296526
ENSG00000122733	11.1303	0.0305859
ENSG00000146233	11.1317	0.0294919
ENSG00000274443	11.1341	0.0313449
ENSG00000102078	11.1358	0.0287319
ENSG00000168903	11.1378	0.0312019
ENSG00000171772	11.1475	0.0303367
ENSG00000134249	11.1527	0.0309263
ENSG00000080644	11.1533	0.0309263
ENSG00000187601	11.1607	0.0120747
ENSG00000151005	11.1894	0.0305859
ENSG00000279365	11.1929	0.0305655
ENSG00000147655	11.2029	0.0286552
ENSG00000211672	11.2055	0.0284214
ENSG00000170442	11.2191	0.00980225
ENSG00000178826	11.2253	0.0279997
ENSG00000124939	11.236	0.0294854
ENSG00000167487	11.2379	5.15756e-07
ENSG00000133107	11.2478	0.0274201
ENSG00000179455	11.2491	0.00865779
ENSG00000242659	11.251	0.0151183
ENSG00000002726	11.2639	0.00228474
ENSG00000267577	11.2655	0.000881367
ENSG00000226017	11.3016	0.0262741
ENSG00000067715	11.3099	0.00457136
ENSG00000253690	11.3133	0.000325438
ENSG00000013588	11.3144	0.0273681
ENSG00000182631	11.3162	0.0278146
ENSG00000104427	11.3295	0.0258664
ENSG00000040731	11.3322	0.00979793
ENSG00000253392	11.3378	0.0175166
ENSG00000162004	11.3379	0.00234036
ENSG00000133131	11.3439	0.000881367
ENSG00000223970	11.3449	0.0285017
ENSG00000253250	11.3502	0.00274774
ENSG00000255713	11.3568	0.000177927
ENSG00000274177	11.3698	0.0257639
ENSG00000277247	11.3887	0.0274201
ENSG00000179088	11.4005	0.0026943
ENSG00000267679	11.4014	0.0269531
ENSG00000101187	11.4027	0.00770354
ENSG00000175229	11.4122	0.0250414
ENSG00000116035	11.4145	0.0259404
ENSG00000235314	11.4227	0.0108463
ENSG00000165246	11.4494	0.0225402
ENSG00000166106	11.4531	0.0095818
ENSG00000144199	11.4554	0.023378
ENSG00000203985	11.4709	0.0248094
ENSG00000164175	11.4829	0.0161341
ENSG00000272106	11.5005	0.0234683
ENSG00000278570	11.507	0.0238304
ENSG00000153820	11.5086	0.0152024
ENSG00000279196	11.5091	0.00800156
ENSG00000141744	11.5124	0.00923612
ENSG00000178093	11.516	0.0223137
ENSG00000100336	11.5205	0.0216708
ENSG00000255398	11.5342	0.0214831
ENSG00000118434	11.5343	0.0221571
ENSG00000016391	11.5392	0.0228502
ENSG00000164291	11.5438	0.0221126
ENSG00000135472	11.5498	0.0221126
ENSG00000087085	11.5584	3.5257e-07
ENSG00000099377	11.5636	0.00920846
ENSG00000158691	11.5638	0.00111306
ENSG00000171757	11.5938	0.0227589
ENSG00000100290	11.6078	0.0205349
ENSG00000136110	11.6169	0.021804
ENSG00000227953	11.6254	0.0201426
ENSG00000185774	11.6282	0.00128091
ENSG00000224982	11.6295	0.0230393
ENSG00000277282	11.6408	0.0221126
ENSG00000166006	11.6472	0.0220974
ENSG00000134716	11.6482	0.0213957
ENSG00000206140	11.6491	0.0220565
ENSG00000197191	11.661	0.0219624
ENSG00000188848	11.6795	0.00170696
ENSG00000073737	11.6938	0.0214283
ENSG00000159167	11.702	0.0111424
ENSG00000165194	11.7214	0.0195353
ENSG00000140104	11.7258	0.0120542
ENSG00000204897	11.7288	0.0210759
ENSG00000154548	11.733	0.0115586
ENSG00000205330	11.7335	0.0210759
ENSG00000174678	11.7337	0.0210353
ENSG00000079557	11.7497	0.0207264
ENSG00000197124	11.763	0.0189594
ENSG00000101280	11.7634	0.0189027
ENSG00000143367	11.7639	0.00215728
ENSG00000179477	11.7646	0.000204212
ENSG00000117601	11.7704	0.00450677
ENSG00000204655	11.7788	0.00609492
ENSG00000108417	11.7901	0.0185565
ENSG00000170484	11.8114	0.00627989
ENSG00000163710	11.8182	0.0189801
ENSG00000130700	11.8197	0.0196402
ENSG00000132437	11.8818	0.00203102
ENSG00000168509	11.8907	0.0173009
ENSG00000112877	11.8963	0.000311906
ENSG00000166743	11.9139	0.0171917
ENSG00000182687	11.9212	0.0108433
ENSG00000095464	11.9279	0.00608852
ENSG00000196578	11.9282	0.0169281
ENSG00000188760	11.9336	0.0169333
ENSG00000134765	11.9483	0.0170319
ENSG00000204380	11.9578	0.00242136
ENSG00000160994	11.9701	0.000881367
ENSG00000232956	11.9782	0.0159494
ENSG00000237737	12.0038	0.0161551
ENSG00000101435	12.0104	0.0172008
ENSG00000237370	12.0115	0.0172008
ENSG00000183171	12.013	0.0162615
ENSG00000283566	12.0336	0.016953
ENSG00000146151	12.058	0.00956923
ENSG00000099715	12.0598	0.0172568
ENSG00000122481	12.0692	0.0166867
ENSG00000164616	12.0844	0.0158719
ENSG00000070031	12.0905	0.0163045
ENSG00000168658	12.1035	1.00762e-06
ENSG00000167914	12.1414	0.00810888
ENSG00000186310	12.1458	0.00371828
ENSG00000178999	12.1542	0.00297676
ENSG00000112378	12.2351	0.00814792
ENSG00000104863	12.2451	0.0001469
ENSG00000172188	12.2493	0.0139453
ENSG00000249835	12.2561	0.00520705
ENSG00000173705	12.2571	0.0138718
ENSG00000130508	12.2679	7.16914e-08
ENSG00000175928	12.2723	0.0142788
ENSG00000181961	12.2844	0.0135479
ENSG00000111834	12.287	0.00925569
ENSG00000140015	12.288	0.00844318
ENSG00000173818	12.2983	0.00409196
ENSG00000116194	12.3607	0.0133569
ENSG00000007216	12.3925	0.0123581
ENSG00000165621	12.4082	0.0127496
ENSG00000140107	12.4096	0.0121873
ENSG00000170500	12.4099	0.00282322
ENSG00000272195	12.4184	0.00994376
ENSG00000168661	12.428	0.00800156
ENSG00000128274	12.4297	3.43344e-05
ENSG00000261115	12.4321	0.0120747
ENSG00000279961	12.4618	0.0064896
ENSG00000134901	12.4893	0.0112661
ENSG00000132855	12.4922	0.00372985
ENSG00000125462	12.4985	0.000452203
ENSG00000260027	12.5074	0.0113345
ENSG00000081277	12.5181	3.96415e-05
ENSG00000104055	12.5483	0.00161991
ENSG00000132026	12.5489	0.0110106
ENSG00000228716	12.5761	0.00892069
ENSG00000265944	12.5769	0.01121
ENSG00000205927	12.5854	0.0110052
ENSG00000188582	12.5906	0.000338413
ENSG00000169242	12.663	0.00722851
ENSG00000101977	12.6745	0.00958477
ENSG00000176194	12.6836	0.00956923
ENSG00000264954	12.7232	0.0114876
ENSG00000255837	12.7729	0.011109
ENSG00000144681	12.8169	0.00332445
ENSG00000266401	12.8201	0.00897517
ENSG00000168334	12.825	0.000833263
ENSG00000171121	12.863	0.0064147
ENSG00000205495	12.8717	0.00897705
ENSG00000232283	12.8774	0.0102831
ENSG00000148677	12.8861	0.00847666
ENSG00000138207	12.9027	0.00840708
ENSG00000176387	12.9044	0.00800156
ENSG00000110195	12.906	0.0100277
ENSG00000232828	12.9092	0.000401701
ENSG00000161180	12.9673	0.00760404
ENSG00000270806	13.0128	0.00808382
ENSG00000172771	13.0451	0.00783683
ENSG00000102053	13.1078	0.00135471
ENSG00000070748	13.1394	0.00037601
ENSG00000211642	13.1974	0.00649492
ENSG00000155893	13.2884	0.000373179
ENSG00000101825	13.3467	0.00128091
ENSG00000163635	13.347	0.00634626
ENSG00000113889	13.361	0.00457089
ENSG00000173406	13.3613	0.00470627
ENSG00000129170	13.3718	0.00300271
ENSG00000205971	13.5099	0.00614739
ENSG00000255276	13.5175	0.00488897
ENSG00000186188	13.5492	0.00505879
ENSG00000258525	13.5534	0.000364162
ENSG00000211685	13.574	0.00489774
ENSG00000050628	13.5749	0.00130126
ENSG00000203859	13.6538	0.00457136
ENSG00000120322	13.6777	0.00141886
ENSG00000173213	13.695	0.000178068
ENSG00000170786	13.744	0.00410894
ENSG00000131591	13.8988	2.41179e-05
ENSG00000182700	14.1351	0.00288634
ENSG00000178226	14.3522	0.00212148
ENSG00000212123	14.3569	0.00010667
ENSG00000179626	14.5469	0.00195095
ENSG00000101049	14.572	0.00160827
ENSG00000163673	14.695	0.00156323
ENSG00000180998	14.7736	0.00162031
ENSG00000100206	14.8254	5.45052e-08
ENSG00000184459	15.001	0.00120553
ENSG00000154080	15.6418	0.000334894
ENSG00000258512	16.2595	0.000305076
ENSG00000114455	16.7569	2.23289e-05
ENSG00000251174	16.7949	0.000198958
ENSG00000262081	16.8575	0.000165083
ENSG00000248919	17.072	0.000139848
ENSG00000147081	17.2987	7.93744e-05
ENSG00000275488	17.4306	7.7322e-05
ENSG00000255065	17.4928	6.73615e-05
ENSG00000135744	17.5271	5.58879e-05
ENSG00000282933	17.5477	8.44081e-07
ENSG00000187135	17.9456	3.43344e-05
ENSG00000161544	18.149	2.38115e-05
ENSG00000257359	18.2334	2.42977e-05
ENSG00000258554	18.3819	2.1593e-05
ENSG00000270258	18.4214	1.81854e-05
ENSG00000126970	18.4909	1.82605e-05
ENSG00000144278	18.5049	1.98776e-05
ENSG00000173578	18.6174	1.21626e-05
ENSG00000007952	18.6423	1.65496e-05
ENSG00000228347	18.6708	1.27071e-05
ENSG00000123610	18.6887	1.37029e-05
ENSG00000181785	18.6914	1.24583e-05
ENSG00000213671	18.9255	7.77738e-06
ENSG00000241186	19.0067	6.48192e-06
ENSG00000105696	19.1453	7.29634e-06
ENSG00000184530	19.2683	6.75825e-06
ENSG00000189139	19.296	4.39669e-06
ENSG00000213822	19.3516	5.98965e-06
ENSG00000139329	19.5348	9.90289e-07
ENSG00000215869	19.6218	3.97484e-06
ENSG00000214796	19.9101	2.55366e-06
ENSG00000272345	19.9675	1.76441e-06
ENSG00000197734	20.1461	1.77056e-06
ENSG00000237345	20.1743	1.28774e-06
ENSG00000228955	20.4035	9.1301e-07
ENSG00000268433	20.4051	9.1367e-07
ENSG00000228677	20.4972	7.20051e-07
ENSG00000124613	20.6425	9.83235e-09
ENSG00000186136	20.7761	4.99532e-07
ENSG00000239282	20.9032	4.83016e-07
ENSG00000147041	21.1853	3.01335e-07
ENSG00000176402	21.1873	2.70903e-07
ENSG00000168158	21.1887	2.60028e-07
ENSG00000154252	21.2259	2.43054e-07
ENSG00000277083	21.2283	2.46136e-07
ENSG00000158815	21.302	2.2023e-07
ENSG00000258726	21.3938	1.8548e-07
ENSG00000267349	21.4746	1.62094e-07
ENSG00000166961	21.5434	1.47361e-07
ENSG00000179520	21.5828	1.15206e-07
ENSG00000244131	21.6619	1.18974e-07
ENSG00000230267	21.7329	1.04816e-07
ENSG00000279628	21.7438	9.06159e-08
ENSG00000239829	21.8295	8.95957e-08
ENSG00000187870	21.8628	8.51923e-08
ENSG00000250788	21.9181	7.7101e-08
ENSG00000214659	21.9849	6.98928e-08
ENSG00000247746	21.9861	5.45052e-08
ENSG00000183876	22.0245	6.0565e-08
ENSG00000233139	22.0481	6.24388e-08
ENSG00000174450	22.0515	6.24388e-08
ENSG00000243836	22.1288	4.69159e-08
ENSG00000183145	22.1393	5.45052e-08
ENSG00000213892	22.4403	6.06859e-09
ENSG00000135549	22.4431	2.55335e-08
ENSG00000204481	22.4562	3.11652e-08
ENSG00000156234	22.5006	2.43578e-08
ENSG00000273312	22.5592	2.60349e-08
ENSG00000163600	22.5904	2.15843e-08
ENSG00000187867	22.6425	2.26626e-08
ENSG00000253251	22.6901	1.75879e-08
ENSG00000152936	22.7706	1.81489e-08
ENSG00000204518	22.8153	1.68671e-08
ENSG00000226963	22.8645	1.54838e-08
ENSG00000116771	22.9963	1.0899e-16
ENSG00000148602	23.0491	6.56009e-09
ENSG00000255150	23.0744	1.0587e-08
ENSG00000101251	23.1119	9.96672e-09
ENSG00000126010	23.1214	9.83235e-09
ENSG00000261777	23.284	7.38771e-09
ENSG00000250909	23.313	5.96542e-09
ENSG00000187288	23.3848	6.17717e-09
ENSG00000184647	23.4003	5.01194e-09
ENSG00000254192	23.5077	4.99832e-09
ENSG00000152463	23.5395	4.7328e-09
ENSG00000164695	23.5926	3.67204e-09
ENSG00000118903	23.6574	3.88227e-09
ENSG00000189167	23.7759	1.77456e-10
ENSG00000242019	23.8698	2.58589e-09
ENSG00000170801	23.8726	2.10993e-09
ENSG00000176040	23.9584	1.22899e-10
ENSG00000254208	23.9834	2.10993e-09
ENSG00000121446	24.2323	2.48992e-13
ENSG00000287276	24.238	1.33302e-09
ENSG00000235413	24.2481	1.30562e-09
ENSG00000184389	24.2564	1.29425e-09
ENSG00000280355	24.3123	1.19998e-09
ENSG00000265519	24.3188	1.19018e-09
ENSG00000170961	24.3646	8.65934e-10
ENSG00000188257	24.4426	8.50744e-11
ENSG00000255536	24.4714	8.74006e-10
ENSG00000239997	24.5196	8.04258e-10
ENSG00000043355	24.7103	5.58225e-10
ENSG00000267605	24.8951	3.25837e-10
ENSG00000259489	24.9729	3.31735e-10
ENSG00000102383	25.0409	2.05787e-10
ENSG00000145526	25.0843	2.66615e-10
ENSG00000256681	25.1064	2.58811e-10
ENSG00000154269	25.1163	2.04219e-10
ENSG00000177910	25.2484	1.5842e-10
ENSG00000154153	25.3756	1.5446e-10
ENSG00000173585	25.3817	1.84585e-13
ENSG00000184523	25.4885	1.23651e-10
ENSG00000257495	25.5967	8.24573e-11
ENSG00000081818	25.6797	6.8634e-11
ENSG00000118849	25.8925	5.72342e-11
ENSG00000001561	25.9236	5.39675e-11
ENSG00000197503	25.9823	4.89983e-11
ENSG00000266980	25.9962	3.92102e-11
ENSG00000256852	26.0369	4.43017e-11
ENSG00000167664	26.0441	4.43017e-11
ENSG00000256797	26.1507	2.80779e-11
ENSG00000204965	26.2695	3.52003e-11
ENSG00000169248	26.2879	2.69265e-11
ENSG00000214414	26.3138	2.58989e-11
ENSG00000135898	26.3152	1.19643e-16
ENSG00000258262	26.458	1.9284e-11
ENSG00000170465	26.4836	1.82539e-11
ENSG00000204429	26.5175	1.76165e-11
ENSG00000153291	26.5305	1.6795e-11
ENSG00000189149	26.5885	1.17903e-11
ENSG00000185634	26.6285	2.5773e-13
ENSG00000232872	26.8266	9.22778e-12
ENSG00000211746	27.0214	4.72892e-12
ENSG00000188659	27.177	4.54041e-12
ENSG00000143502	27.2338	3.47409e-12
ENSG00000204711	27.254	3.75371e-12
ENSG00000119938	27.7468	2.58799e-24
ENSG00000105668	27.7699	9.69351e-13
ENSG00000120471	28.3123	3.88021e-13
ENSG00000154438	28.4427	2.88158e-13
ENSG00000188599	28.5449	2.38916e-13
ENSG00000196944	28.587	2.22538e-13
ENSG00000137561	28.6304	1.98123e-13
ENSG00000188314	28.6486	1.94663e-13
ENSG00000236981	28.6939	1.77927e-13
ENSG00000260999	28.7473	1.41709e-13
ENSG00000205029	28.8093	1.07179e-13
ENSG00000266248	28.9508	1.05177e-13
ENSG00000213759	28.9932	7.3696e-14
ENSG00000168811	29.114	7.41717e-14
ENSG00000228666	29.1935	6.27417e-14
ENSG00000005421	29.3038	5.06013e-14
ENSG00000099251	29.3483	4.60958e-14
ENSG00000166118	29.5004	2.6201e-14
ENSG00000197826	29.501	3.37044e-14
ENSG00000119614	29.6723	1.62945e-14
ENSG00000205754	29.6863	2.32761e-14
ENSG00000198173	29.761	2.14938e-14
ENSG00000158014	29.8276	1.91515e-14
ENSG00000166800	29.8488	1.62705e-14
ENSG00000162878	29.8757	6.59482e-19
ENSG00000114547	29.9481	1.62705e-14
ENSG00000203760	29.95	1.23921e-18
ENSG00000133135	29.9506	1.60644e-14
ENSG00000164743	29.9647	1.60644e-14
ENSG00000180318	29.9927	1.60644e-14
ENSG00000230251	29.995	1.60644e-14
ENSG00000164458	29.996	1.60644e-14
ENSG00000172421	29.9991	1.60644e-14
ENSG00000118004	30	2.10829e-19
ENSG00000100053	30	1.60644e-14
ENSG00000103355	30	1.60644e-14
ENSG00000104722	30	1.60644e-14
ENSG00000106236	30	1.60644e-14
ENSG00000120057	30	1.60644e-14
ENSG00000121594	30	1.60644e-14
ENSG00000139173	30	1.60644e-14
ENSG00000143125	30	1.60644e-14
ENSG00000168484	30	1.60644e-14
ENSG00000169116	30	1.60644e-14
ENSG00000173253	30	1.60644e-14
ENSG00000178358	30	1.60644e-14
ENSG00000185519	30	1.60644e-14
ENSG00000186417	30	1.60644e-14
ENSG00000204403	30	1.60644e-14
ENSG00000204687	30	1.60644e-14
ENSG00000228775	30	1.60644e-14
ENSG00000255298	30	1.60644e-14
ENSG00000255850	30	1.60644e-14
ENSG00000263342	30	1.60644e-14
ENSG00000286859	30	1.60644e-14
T0 vs T1 [Downregulated]
ENSG00000272153	-27.9233	2.64924e-21
ENSG00000264107	-24.0741	2.30136e-17
ENSG00000133110	-28.0933	2.30484e-16
ENSG00000143674	-28.6437	4.51912e-16
ENSG00000228124	-29.8433	1.60644e-14
ENSG00000148832	-29.8636	1.60644e-14
ENSG00000183067	-29.9126	1.60644e-14
ENSG00000155918	-29.9673	1.60644e-14
ENSG00000170054	-29.9782	1.60644e-14
ENSG00000235194	-29.9803	1.60644e-14
ENSG00000257390	-29.9823	1.60644e-14
ENSG00000188886	-29.9881	1.60644e-14
ENSG00000180259	-29.9896	1.60644e-14
ENSG00000188993	-29.9958	1.60644e-14
ENSG00000218725	-29.9979	1.60644e-14
ENSG00000048462	-30	1.60644e-14
ENSG00000087128	-30	1.60644e-14
ENSG00000096006	-30	1.60644e-14
ENSG00000121853	-30	1.60644e-14
ENSG00000130377	-30	1.60644e-14
ENSG00000144191	-30	1.60644e-14
ENSG00000162694	-30	1.60644e-14
ENSG00000170049	-30	1.60644e-14
ENSG00000170074	-30	1.60644e-14
ENSG00000175509	-30	1.60644e-14
ENSG00000175513	-30	1.60644e-14
ENSG00000177791	-30	1.60644e-14
ENSG00000182327	-30	1.60644e-14
ENSG00000183308	-30	1.60644e-14
ENSG00000183423	-30	1.60644e-14
ENSG00000187080	-30	1.60644e-14
ENSG00000187242	-30	1.60644e-14
ENSG00000197038	-30	1.60644e-14
ENSG00000204882	-30	1.60644e-14
ENSG00000228315	-30	1.60644e-14
ENSG00000234515	-30	1.60644e-14
ENSG00000237686	-30	1.60644e-14
ENSG00000241343	-30	1.60644e-14
ENSG00000257955	-30	1.60644e-14
ENSG00000259113	-30	1.60644e-14
ENSG00000266826	-30	1.60644e-14
ENSG00000266975	-30	1.60644e-14
ENSG00000100665	-29.7122	1.62945e-14
ENSG00000286339	-29.8086	1.62945e-14
ENSG00000144362	-29.7951	1.63588e-14
ENSG00000285857	-29.7921	1.64131e-14
ENSG00000203783	-29.9091	1.65641e-14
ENSG00000250423	-29.8795	1.75632e-14
ENSG00000177673	-29.8691	1.78656e-14
ENSG00000229334	-29.829	1.91515e-14
ENSG00000117016	-29.6971	1.98441e-14
ENSG00000134545	-29.6893	2.04911e-14
ENSG00000242473	-29.7742	2.09233e-14
ENSG00000177669	-29.9977	2.09233e-14
ENSG00000240671	-29.7664	2.11096e-14
ENSG00000197745	-29.745	2.15679e-14
ENSG00000274736	-29.6087	2.15915e-14
ENSG00000131068	-29.7322	2.18966e-14
ENSG00000182632	-29.5847	2.2487e-14
ENSG00000173401	-29.7102	2.2487e-14
ENSG00000145428	-29.6921	2.31969e-14
ENSG00000174417	-29.6071	2.73422e-14
ENSG00000266821	-29.876	2.73422e-14
ENSG00000203858	-29.5882	2.88391e-14
ENSG00000259476	-29.5461	3.21814e-14
ENSG00000100197	-29.4981	3.37044e-14
ENSG00000110887	-29.7427	3.53973e-14
ENSG00000250893	-29.7085	3.79915e-14
ENSG00000158955	-29.4142	3.9844e-14
ENSG00000256616	-29.2687	5.48388e-14
ENSG00000207550	-29.2303	5.94813e-14
ENSG00000211946	-29.4899	5.94813e-14
ENSG00000230149	-29.2095	6.19238e-14
ENSG00000234055	-29.3718	7.46803e-14
ENSG00000185775	-24.8795	8.26922e-14
ENSG00000149968	-28.8859	1.19935e-13
ENSG00000234072	-28.7065	1.30623e-13
ENSG00000253607	-28.804	1.42665e-13
ENSG00000211820	-29.0119	1.58525e-13
ENSG00000226683	-28.7444	1.67068e-13
ENSG00000249363	-28.5285	1.97395e-13
ENSG00000223963	-28.5565	2.36245e-13
ENSG00000188467	-28.5473	2.59194e-13
ENSG00000171357	-28.4558	2.80496e-13
ENSG00000100312	-28.125	5.78667e-13
ENSG00000169397	-27.8674	6.04828e-13
ENSG00000125398	-27.4367	2.60581e-12
ENSG00000154040	-26.9811	5.16812e-12
ENSG00000275582	-26.5632	1.24001e-11
ENSG00000223658	-26.6556	2.10575e-11
ENSG00000203804	-26.0931	3.97076e-11
ENSG00000184056	-24.2854	4.48022e-11
ENSG00000144031	-25.8424	5.1414e-11
ENSG00000237016	-25.8526	5.80443e-11
ENSG00000273013	-26.0867	6.15957e-11
ENSG00000207607	-25.7862	6.93562e-11
ENSG00000234841	-25.5356	1.0474e-10
ENSG00000253167	-25.0149	2.51587e-10
ENSG00000259006	-25.1064	3.94816e-10
ENSG00000231194	-24.4726	1.29425e-09
ENSG00000152402	-24.2778	1.36131e-09
ENSG00000145908	-23.5931	1.57532e-09
ENSG00000107831	-24.3161	1.7024e-09
ENSG00000171729	-23.718	3.08011e-09
ENSG00000176692	-23.2305	8.48365e-09
ENSG00000180543	-23.2428	9.79996e-09
ENSG00000237938	-22.7579	2.62605e-08
ENSG00000184814	-22.1249	5.27752e-08
ENSG00000132003	-12.4235	9.19528e-08
ENSG00000158292	-21.2207	3.08287e-07
ENSG00000188611	-18.2231	3.63245e-07
ENSG00000231649	-18.566	5.37554e-07
ENSG00000253431	-20.3803	9.41444e-07
ENSG00000128602	-10.4715	1.07186e-06
ENSG00000189339	-7.57162	1.44197e-06
ENSG00000237568	-19.8762	2.68404e-06
ENSG00000161888	-19.1754	7.73224e-06
ENSG00000105849	-10.5451	8.78475e-06
ENSG00000175746	-19.066	9.0345e-06
ENSG00000178997	-13.3605	1.26357e-05
ENSG00000117595	-11.1011	1.37582e-05
ENSG00000230082	-18.1436	2.14014e-05
ENSG00000174944	-14.3647	2.69234e-05
ENSG00000140459	-11.8457	4.06869e-05
ENSG00000226849	-9.97791	4.21963e-05
ENSG00000070808	-11.6231	7.66996e-05
ENSG00000139151	-11.9766	0.000139646
ENSG00000162542	-8.69093	0.000175237
ENSG00000176845	-10.1073	0.000178372
ENSG00000142733	-5.32283	0.000190696
ENSG00000111344	-10.9398	0.000230597
ENSG00000165138	-10.1719	0.000263966
ENSG00000095203	-8.37323	0.00032869
ENSG00000109511	-16.1507	0.00032869
ENSG00000177628	-8.7833	0.000346442
ENSG00000197044	-8.17293	0.000350863
ENSG00000115339	-7.89596	0.000373323
ENSG00000184465	-9.30623	0.000516119
ENSG00000169105	-15.7519	0.00053162
ENSG00000174137	-13.5538	0.000533371
ENSG00000136367	-7.32391	0.000536738
ENSG00000136982	-11.4418	0.000536738
ENSG00000133063	-8.6502	0.000653121
ENSG00000205426	-10.5427	0.000881367
ENSG00000131477	-5.92033	0.000883081
ENSG00000144218	-3.78205	0.000892594
ENSG00000118894	-10.2953	0.000911673
ENSG00000160783	-7.35627	0.000931986
ENSG00000164603	-10.6928	0.000987526
ENSG00000163945	-9.38827	0.00100561
ENSG00000166349	-11.6838	0.00104966
ENSG00000101247	-6.97678	0.00120338
ENSG00000121764	-8.24639	0.00127991
ENSG00000254756	-12.7014	0.00132694
ENSG00000117507	-14.7815	0.00142957
ENSG00000179397	-9.38572	0.00154868
ENSG00000183844	-14.7679	0.00162759
ENSG00000099960	-10.6132	0.00164108
ENSG00000177045	-12.3992	0.00169786
ENSG00000251247	-8.96607	0.0017261
ENSG00000134812	-10.2219	0.00186878
ENSG00000134202	-10.9519	0.00189215
ENSG00000146373	-7.93357	0.00193883
ENSG00000215474	-9.04332	0.00195935
ENSG00000115718	-9.53989	0.00201817
ENSG00000105971	-3.80397	0.00205452
ENSG00000196209	-7.95	0.00226126
ENSG00000052344	-10.0581	0.00228081
ENSG00000163060	-11.0834	0.00228474
ENSG00000179941	-10.053	0.0022955
ENSG00000244055	-8.46257	0.00229651
ENSG00000153233	-12.8186	0.00231146
ENSG00000170222	-9.05922	0.0025862
ENSG00000196227	-7.44566	0.00267854
ENSG00000109771	-14.2346	0.00271998
ENSG00000125510	-9.56188	0.00272177
ENSG00000249582	-14.216	0.00284181
ENSG00000271725	-9.73216	0.00304629
ENSG00000047936	-6.60744	0.00309461
ENSG00000105048	-6.25744	0.00332445
ENSG00000286999	-9.40337	0.00338165
ENSG00000134575	-8.31626	0.00339616
ENSG00000110628	-10.463	0.00346429
ENSG00000174600	-7.68107	0.00356117
ENSG00000196267	-8.46056	0.00361484
ENSG00000267041	-6.89659	0.003663
ENSG00000260879	-8.62307	0.003663
ENSG00000134571	-7.47421	0.00373995
ENSG00000222046	-12.9245	0.00381427
ENSG00000259941	-9.60692	0.00392269
ENSG00000182318	-7.44564	0.00413975
ENSG00000099957	-12.8026	0.00413975
ENSG00000181355	-12.2932	0.00414744
ENSG00000157657	-11.0607	0.00416154
ENSG00000221836	-13.6965	0.00437698
ENSG00000206561	-12.0957	0.00449027
ENSG00000119138	-3.18121	0.00449452
ENSG00000136546	-10.9244	0.00449452
ENSG00000269534	-12.3343	0.00450951
ENSG00000255539	-11.1921	0.00462171
ENSG00000110079	-7.54779	0.00481161
ENSG00000128654	-8.91989	0.00481161
ENSG00000112333	-9.22835	0.00504693
ENSG00000168447	-10.7367	0.00505402
ENSG00000163636	-1.26339	0.00507851
ENSG00000007171	-9.57782	0.00507851
ENSG00000073756	-7.81824	0.00512282
ENSG00000204347	-13.4979	0.00523967
ENSG00000116032	-12.7436	0.00524199
ENSG00000119608	-13.3637	0.00531455
ENSG00000177150	-7.02157	0.0053908
ENSG00000159588	-9.20208	0.00570602
ENSG00000175294	-7.91402	0.00586137
ENSG00000196859	-12.0042	0.0059176
ENSG00000099999	-8.79776	0.00591992
ENSG00000147144	-10.4863	0.00609492
ENSG00000147130	-6.38559	0.00615385
ENSG00000197261	-11.5408	0.00642435
ENSG00000172967	-13.3198	0.00648954
ENSG00000085999	-8.42733	0.00654484
ENSG00000204311	-13.2611	0.00654577
ENSG00000255408	-11.0551	0.00668487
ENSG00000166924	-11.1102	0.00668487
ENSG00000185231	-13.1913	0.00686785
ENSG00000139636	-5.60125	0.00695616
ENSG00000113083	-11.6512	0.00702478
ENSG00000225968	-6.8332	0.00727456
ENSG00000157851	-7.32934	0.00729041
ENSG00000171049	-9.25501	0.00753967
ENSG00000105605	-13.0356	0.00764042
ENSG00000114988	-9.88253	0.00771306
ENSG00000160469	-8.57874	0.00774533
ENSG00000122432	-8.87373	0.00779781
ENSG00000095110	-13.0386	0.00788373
ENSG00000204539	-12.9316	0.00824838
ENSG00000089682	-7.83594	0.00834183
ENSG00000237296	-8.56715	0.00840708
ENSG00000114115	-4.52959	0.00847666
ENSG00000156804	-6.28239	0.00857572
ENSG00000128606	-12.9649	0.00872711
ENSG00000254817	-12.8494	0.00873778
ENSG00000001617	-7.40458	0.00882578
ENSG00000169126	-10.0368	0.00890996
ENSG00000105679	-6.22407	0.00902613
ENSG00000177710	-12.7099	0.00937949
ENSG00000198783	-6.41894	0.00956923
ENSG00000139719	-9.97744	0.00958978
ENSG00000172460	-12.7349	0.00959378
ENSG00000075131	-8.91392	0.00960898
ENSG00000185761	-10.9599	0.00965837
ENSG00000224730	-12.718	0.00971961
ENSG00000116544	-5.47235	0.00989848
ENSG00000206838	-12.7456	0.00989848
ENSG00000157119	-12.5828	0.0099352
ENSG00000173581	-7.05754	0.00994376
ENSG00000106546	-5.93982	0.0102831
ENSG00000016602	-12.6226	0.0104263
ENSG00000130173	-12.6146	0.010515
ENSG00000166321	-10.306	0.0106485
ENSG00000184672	-9.72468	0.0108463
ENSG00000174527	-9.40514	0.0108513
ENSG00000183347	-11.5125	0.0110052
ENSG00000077092	-12.5046	0.0110106
ENSG00000228544	-8.32033	0.011109
ENSG00000120051	-11.4903	0.0111424
ENSG00000101811	-6.09521	0.0114179
ENSG00000269148	-12.553	0.0114179
ENSG00000171487	-12.5613	0.0115407
ENSG00000162729	-8.84434	0.0115586
ENSG00000186790	-12.4663	0.0116596
ENSG00000171094	-6.52561	0.011726
ENSG00000102683	-12.3758	0.0117542
ENSG00000146707	-6.56845	0.011896
ENSG00000269374	-5.89294	0.0119668
ENSG00000075336	-6.19218	0.0120747
ENSG00000171503	-7.34417	0.0122471
ENSG00000171794	-12.32	0.0125457
ENSG00000261303	-9.66461	0.012575
ENSG00000138111	-11.6133	0.0127112
ENSG00000180758	-10.287	0.0127496
ENSG00000175105	-4.52801	0.0133569
ENSG00000101846	-6.83819	0.0133569
ENSG00000146147	-11.3051	0.0134637
ENSG00000188828	-12.3766	0.0134637
ENSG00000164122	-10.1436	0.0137128
ENSG00000138587	-12.3432	0.0138718
ENSG00000185294	-10.1466	0.0139453
ENSG00000019991	-11.3834	0.0139453
ENSG00000112246	-12.2639	0.0140986
ENSG00000204348	-5.71142	0.0142025
ENSG00000255435	-10.6689	0.0142025
ENSG00000119919	-9.51544	0.0144757
ENSG00000143318	-12.1498	0.0144879
ENSG00000205116	-12.2418	0.0146707
ENSG00000185306	-12.0326	0.014918
ENSG00000242628	-6.70604	0.0149879
ENSG00000184497	-6.58181	0.0149965
ENSG00000108878	-10.0488	0.0149965
ENSG00000135374	-12.0281	0.0153286
ENSG00000114933	-3.27271	0.0156214
ENSG00000108551	-12.0422	0.0158081
ENSG00000255725	-6.8682	0.0158719
ENSG00000100276	-10.97	0.0161128
ENSG00000165566	-12.1313	0.0162667
ENSG00000174358	-7.25724	0.016428
ENSG00000161653	-11.99	0.0165049
ENSG00000158156	-7.91228	0.0165305
ENSG00000253806	-12.0745	0.0165305
ENSG00000196378	-8.91364	0.0165431
ENSG00000197620	-8.90941	0.0165854
ENSG00000088881	-10.8626	0.016623
ENSG00000283849	-9.77903	0.0168406
ENSG00000164494	-5.12939	0.016987
ENSG00000100324	-4.86195	0.0172008
ENSG00000155890	-11.9599	0.0172008
ENSG00000256591	-11.1609	0.0173703
ENSG00000144485	-9.55428	0.0175235
ENSG00000262115	-11.9688	0.0176464
ENSG00000213762	-3.38133	0.017667
ENSG00000143845	-8.93886	0.0178177
ENSG00000256625	-11.9545	0.0178695
ENSG00000115266	-3.86535	0.0179354
ENSG00000154016	-3.82026	0.0179636
ENSG00000076382	-6.298	0.0181974
ENSG00000155961	-9.38835	0.0182218
ENSG00000176024	-9.15632	0.018303
ENSG00000065609	-9.24121	0.0183195
ENSG00000180483	-11.9604	0.0185079
ENSG00000177606	-4.09021	0.0185184
ENSG00000272054	-8.88417	0.0185513
ENSG00000287095	-10.4489	0.0185513
ENSG00000152430	-11.795	0.0188526
ENSG00000167741	-11.7877	0.0188893
ENSG00000157111	-11.8055	0.0189027
ENSG00000121898	-9.52305	0.0189442
ENSG00000166278	-9.53043	0.0189516
ENSG00000131381	-3.45995	0.0189594
ENSG00000267698	-11.8075	0.0190817
ENSG00000140067	-11.7948	0.0192574
ENSG00000125454	-7.57161	0.0196037
ENSG00000175267	-6.19678	0.0196373
ENSG00000105289	-8.0436	0.0196762
ENSG00000115137	-8.53325	0.0197021
ENSG00000143552	-5.2226	0.0197634
ENSG00000091136	-3.78092	0.0198725
ENSG00000151151	-6.80308	0.0199234
ENSG00000107249	-6.43446	0.0199376
ENSG00000160111	-5.5699	0.0205338
ENSG00000152779	-11.7376	0.0205338
ENSG00000081138	-10.0493	0.0210759
ENSG00000259163	-11.6772	0.0210759
ENSG00000163214	-4.92325	0.0212563
ENSG00000139190	-8.89793	0.0212685
ENSG00000174016	-11.7215	0.0212685
ENSG00000175356	-6.39741	0.0212859
ENSG00000138068	-11.7169	0.0212859
ENSG00000154736	-6.91646	0.0212903
ENSG00000163900	-7.7482	0.0212903
ENSG00000211625	-11.68	0.0212903
ENSG00000158296	-11.7095	0.0212903
ENSG00000070950	-3.45409	0.0214283
ENSG00000155897	-7.77571	0.0214368
ENSG00000157911	-4.90531	0.0214831
ENSG00000243649	-11.6419	0.0215109
ENSG00000166912	-2.08488	0.0220565
ENSG00000138670	-4.60177	0.0220565
ENSG00000157423	-6.50517	0.0220565
ENSG00000256574	-11.6496	0.0221126
ENSG00000169188	-7.84222	0.0221823
ENSG00000155816	-8.58096	0.0221823
ENSG00000121542	-9.14452	0.0222794
ENSG00000092850	-10.2244	0.0222794
ENSG00000188488	-11.602	0.0226675
ENSG00000120952	-11.5913	0.0227891
ENSG00000257976	-11.5388	0.0228098
ENSG00000178038	-6.97099	0.0230393
ENSG00000270574	-11.47	0.0230393
ENSG00000164087	-6.73056	0.0233477
ENSG00000172772	-11.5539	0.0234184
ENSG00000179071	-11.5756	0.0239647
ENSG00000214595	-7.69013	0.0239937
ENSG00000196664	-11.519	0.0239937
ENSG00000134363	-11.5616	0.024128
ENSG00000280211	-6.14419	0.0243177
ENSG00000101255	-8.22949	0.0246602
ENSG00000237990	-11.4835	0.024698
ENSG00000135587	-7.62666	0.0247268
ENSG00000002079	-8.58047	0.0248536
ENSG00000123454	-10.258	0.0248879
ENSG00000251369	-8.36145	0.0256928
ENSG00000072682	-6.08449	0.0257639
ENSG00000212464	-10.5845	0.0262711
ENSG00000101194	-7.00892	0.0265378
ENSG00000139547	-11.3726	0.0267481
ENSG00000141579	-11.2817	0.027023
ENSG00000201998	-11.2576	0.0270728
ENSG00000163501	-11.3817	0.0272616
ENSG00000167397	-7.55828	0.0274201
ENSG00000168612	-6.53232	0.0277177
ENSG00000230359	-10.6029	0.0282339
ENSG00000127980	-1.94034	0.028384
ENSG00000166265	-4.62396	0.0286552
ENSG00000163389	-10.201	0.0286552
ENSG00000162374	-9.19683	0.028806
ENSG00000164500	-11.2704	0.028806
ENSG00000166928	-11.1076	0.0289984
ENSG00000159556	-8.2689	0.0292657
ENSG00000153002	-8.82428	0.0293123
ENSG00000280273	-11.2286	0.0295167
ENSG00000087076	-8.81683	0.0298345
ENSG00000065833	-8.22353	0.0301423
ENSG00000100599	-1.25097	0.030183
ENSG00000197599	-9.34458	0.0303367
ENSG00000018610	-6.77964	0.0305655
ENSG00000136147	-2.61546	0.0305859
ENSG00000197822	-11.0789	0.0305859
ENSG00000138942	-6.64172	0.0306178
ENSG00000188396	-11.1252	0.0306178
ENSG00000120451	-5.85893	0.030642
ENSG00000122386	-8.15914	0.0309263
ENSG00000137094	-8.48671	0.0309263
ENSG00000187151	-11.095	0.0310824
ENSG00000285730	-10.9919	0.0311187
ENSG00000250138	-11.0895	0.0311925
ENSG00000242732	-6.5838	0.031411
ENSG00000152382	-7.29732	0.031411
ENSG00000131435	-7.63081	0.0315833
ENSG00000197016	-8.69223	0.0315833
ENSG00000189269	-10.968	0.0316163
ENSG00000212127	-11.0075	0.0317417
ENSG00000196800	-11.1051	0.0317863
ENSG00000186075	-11.1066	0.0318409
ENSG00000185499	-8.32153	0.0322489
ENSG00000231794	-11.0823	0.0323333
ENSG00000197054	-10.9417	0.0324105
ENSG00000092096	-9.6916	0.0328414
ENSG00000147606	-9.36293	0.033027
ENSG00000236279	-8.02441	0.033259
ENSG00000259589	-4.7416	0.0338347
ENSG00000130545	-10.8776	0.0338347
ENSG00000259514	-11.0148	0.0338347
ENSG00000197885	-9.89944	0.033843
ENSG00000172006	-9.26726	0.0338633
ENSG00000257913	-9.99468	0.0339652
ENSG00000244474	-10.9572	0.034059
ENSG00000178404	-10.8676	0.0341738
ENSG00000169495	-11.0272	0.0344285
ENSG00000261329	-10.968	0.0348497
ENSG00000111262	-8.77113	0.0350057
ENSG00000188324	-10.9986	0.0350479
ENSG00000172497	-10.932	0.0354355
ENSG00000266173	-10.7604	0.0357996
ENSG00000144214	-10.9127	0.0359256
ENSG00000146243	-8.11307	0.0361624
ENSG00000139926	-10.7577	0.0363265
ENSG00000104888	-10.5783	0.0363292
ENSG00000100297	-1.17316	0.0366415
ENSG00000122482	-1.4573	0.0366415
ENSG00000107201	-2.57718	0.0368344
ENSG00000176563	-5.5854	0.0370142
ENSG00000113805	-8.30558	0.0370142
ENSG00000164933	-7.98776	0.0373145
ENSG00000225473	-10.8315	0.037366
ENSG00000183395	-10.8539	0.037366
ENSG00000158104	-6.00122	0.0374311
ENSG00000171943	-7.34534	0.0375003
ENSG00000225450	-9.55393	0.0375162
ENSG00000155760	-10.284	0.0376821
ENSG00000243927	-3.9287	0.0382077
ENSG00000147573	-8.71201	0.0382077
ENSG00000120054	-8.73744	0.0382077
ENSG00000116260	-6.47986	0.0385198
ENSG00000171596	-10.7164	0.0385198
ENSG00000235978	-10.8034	0.0386666
ENSG00000172818	-10.7011	0.0388312
ENSG00000236051	-6.16075	0.0388474
ENSG00000155875	-10.6628	0.038938
ENSG00000269959	-10.7512	0.0391078
ENSG00000168828	-10.678	0.0394213
ENSG00000234636	-7.08921	0.0396063
ENSG00000121406	-6.87735	0.0396204
ENSG00000162873	-10.7182	0.0396204
ENSG00000155269	-10.6329	0.0396294
ENSG00000187688	-4.57259	0.0404653
ENSG00000180549	-7.10389	0.0407504
ENSG00000102174	-6.49553	0.040781
ENSG00000273777	-10.1041	0.0409205
ENSG00000240382	-10.588	0.0409205
ENSG00000224101	-10.6094	0.0409205
ENSG00000102010	-5.80644	0.0410593
ENSG00000130598	-6.37642	0.041243
ENSG00000177098	-9.27549	0.041243
ENSG00000259956	-1.92742	0.0414422
ENSG00000232633	-10.5759	0.0418324
ENSG00000166275	-7.70464	0.0419401
ENSG00000141994	-3.44483	0.0423554
ENSG00000124091	-10.6605	0.0423554
ENSG00000161395	-9.50352	0.042807
ENSG00000197706	-10.5365	0.0429811
ENSG00000179119	-2.14286	0.0430493
ENSG00000188092	-10.568	0.0431308
ENSG00000152760	-10.5781	0.0432077
ENSG00000172379	-10.0051	0.0435258
ENSG00000172367	-10.5583	0.043707
ENSG00000136933	-5.06583	0.0439697
ENSG00000185972	-10.3418	0.0440449
ENSG00000171942	-10.5148	0.0442178
ENSG00000169239	-5.51105	0.044329
ENSG00000230393	-10.0292	0.044329
ENSG00000124334	-10.5611	0.0450637
ENSG00000198400	-6.3304	0.0454893
ENSG00000237118	-10.1683	0.0455186
ENSG00000168070	-10.545	0.0455206
ENSG00000182938	-10.4412	0.0458236
ENSG00000111537	-8.94615	0.045842
ENSG00000121413	-5.16259	0.0460975
ENSG00000116996	-9.7196	0.0461783
ENSG00000278196	-10.4483	0.0470161
ENSG00000243335	-10.3782	0.0470453
ENSG00000170819	-10.4975	0.0470453
ENSG00000128250	-10.4801	0.0475023
ENSG00000235865	-7.5954	0.047578
ENSG00000170959	-7.11122	0.0476601
ENSG00000107443	-6.89549	0.0477695
ENSG00000247473	-7.15385	0.0478893
ENSG00000182263	-8.10838	0.0480059
ENSG00000014641	-1.70768	0.0484051
ENSG00000189127	-10.4481	0.0484051
ENSG00000183891	-9.03138	0.0489283
ENSG00000128011	-7.00973	0.0495828
ENSG00000268854	-9.69207	0.0495828
ENSG00000167759	-10.2992	0.049825
ENSG00000182185	-10.0122	0.0499527
T0 vs T2 [Upregulated]
ENSG00000116771	26.0614	1.32766e-19
ENSG00000124613	28.3428	2.01367e-14
ENSG00000123610	30	9.77567e-13
ENSG00000147041	30	9.77567e-13
ENSG00000184530	30	9.77567e-13
ENSG00000176040	27.9962	9.96059e-13
ENSG00000213822	29.7757	1.01639e-12
ENSG00000007952	29.6956	1.11908e-12
ENSG00000126970	29.298	1.79203e-12
ENSG00000162878	24.9917	2.84599e-12
ENSG00000214796	28.8614	4.12923e-12
ENSG00000197734	28.7404	5.15854e-12
ENSG00000239282	28.6348	6.15004e-12
ENSG00000248919	28.0542	1.88705e-11
ENSG00000258554	27.804	2.89157e-11
ENSG00000267605	27.6262	3.09794e-11
ENSG00000119938	19.7041	3.25693e-11
ENSG00000183876	27.4938	3.96183e-11
ENSG00000144278	27.4625	5.53936e-11
ENSG00000105696	26.8108	1.36072e-10
ENSG00000164458	26.1549	4.49736e-10
ENSG00000266980	25.9406	6.57455e-10
ENSG00000203760	22.63	8.72486e-10
ENSG00000251174	25.7361	1.18947e-09
ENSG00000213892	24.5856	1.61309e-09
ENSG00000148602	25.0458	2.05787e-09
ENSG00000184523	25.1986	3.52386e-09
ENSG00000110195	24.8874	3.8821e-09
ENSG00000118849	25.0438	4.55029e-09
ENSG00000189149	24.7891	4.68637e-09
ENSG00000102383	24.1666	1.15992e-08
ENSG00000168158	24.2044	1.22541e-08
ENSG00000101251	24.276	1.32795e-08
ENSG00000215869	23.8579	1.91596e-08
ENSG00000187288	23.5531	4.24893e-08
ENSG00000121446	20.0569	4.68033e-08
ENSG00000135898	18.9201	7.50599e-08
ENSG00000264954	23.0479	9.24806e-08
ENSG00000204481	23.11	9.87173e-08
ENSG00000174450	22.8371	1.00983e-07
ENSG00000205971	22.7074	1.59401e-07
ENSG00000232283	22.5469	1.97867e-07
ENSG00000241186	22.1876	2.33251e-07
ENSG00000247746	22.1994	2.7448e-07
ENSG00000135549	22.0742	2.96621e-07
ENSG00000166961	22.2203	3.17379e-07
ENSG00000255837	22.0008	4.41779e-07
ENSG00000211746	21.9083	5.07162e-07
ENSG00000254192	21.9839	5.18591e-07
ENSG00000173585	19.3911	5.47129e-07
ENSG00000154153	21.7443	6.4417e-07
ENSG00000118004	18.6849	6.67143e-07
ENSG00000133135	21.7422	7.20097e-07
ENSG00000167664	21.6501	8.63837e-07
ENSG00000158815	21.4221	1.02166e-06
ENSG00000179520	21.2051	1.15344e-06
ENSG00000185634	20.1913	1.19075e-06
ENSG00000198173	21.5323	1.19075e-06
ENSG00000230251	21.3707	1.50609e-06
ENSG00000164398	12.4229	1.90768e-06
ENSG00000152936	20.9389	1.96386e-06
ENSG00000176402	21.0101	2.08699e-06
ENSG00000183145	20.8826	2.19611e-06
ENSG00000253251	20.6987	2.35331e-06
ENSG00000119614	20.9823	2.54102e-06
ENSG00000256797	20.7921	2.57527e-06
ENSG00000257495	20.8104	2.64694e-06
ENSG00000189167	19.3983	3.27408e-06
ENSG00000164695	20.5077	3.59546e-06
ENSG00000180318	20.6941	3.74539e-06
ENSG00000254019	14.6499	4.18229e-06
ENSG00000177910	20.2526	4.40006e-06
ENSG00000152463	20.3343	4.48443e-06
ENSG00000187135	20.2008	5.33748e-06
ENSG00000147081	20.0938	5.3561e-06
ENSG00000204965	20.2895	5.60489e-06
ENSG00000172421	20.2519	6.79584e-06
ENSG00000134594	8.59367	7.06187e-06
ENSG00000262081	19.9603	7.47434e-06
ENSG00000185519	20.1726	7.53411e-06
ENSG00000181785	19.9317	7.73686e-06
ENSG00000270258	19.7953	9.26663e-06
ENSG00000236981	19.951	1.00584e-05
ENSG00000188599	19.9313	1.03081e-05
ENSG00000257359	19.7157	1.03081e-05
ENSG00000120471	19.8888	1.08966e-05
ENSG00000196944	19.8092	1.20408e-05
ENSG00000168811	19.7867	1.23723e-05
ENSG00000188659	19.7455	1.30616e-05
ENSG00000189139	19.239	1.67061e-05
ENSG00000260999	19.4951	1.81328e-05
ENSG00000205754	19.4232	1.98683e-05
ENSG00000167487	10.3393	2.00166e-05
ENSG00000255065	19.1346	2.01223e-05
ENSG00000197826	19.3326	2.2252e-05
ENSG00000161544	19.0868	2.25959e-05
ENSG00000173253	19.2673	2.40575e-05
ENSG00000275488	19.0202	2.58698e-05
ENSG00000286859	19.1807	2.61821e-05
ENSG00000106236	19.0952	2.95953e-05
ENSG00000228347	18.8604	3.10816e-05
ENSG00000154269	18.788	3.14114e-05
ENSG00000255850	19.0388	3.16856e-05
ENSG00000255298	18.9843	3.38262e-05
ENSG00000253690	13.0978	3.71009e-05
ENSG00000188314	18.9073	3.72243e-05
ENSG00000170465	18.7539	4.21102e-05
ENSG00000114547	18.8116	4.22543e-05
ENSG00000154438	18.7462	4.55187e-05
ENSG00000158014	18.6948	4.85793e-05
ENSG00000173578	18.3674	5.01695e-05
ENSG00000233296	16.1069	5.26355e-05
ENSG00000164743	18.5946	5.50423e-05
ENSG00000213759	18.5651	5.69686e-05
ENSG00000145526	18.4561	5.71393e-05
ENSG00000228677	18.326	5.89872e-05
ENSG00000172171	13.4972	5.97599e-05
ENSG00000228775	18.4971	6.14829e-05
ENSG00000279628	18.3131	6.14829e-05
ENSG00000186417	18.4816	6.25378e-05
ENSG00000204429	18.343	7.41345e-05
ENSG00000288380	17.9987	7.83786e-05
ENSG00000169116	18.256	8.03979e-05
ENSG00000139173	18.2139	8.62879e-05
ENSG00000133119	9.86739	9.28958e-05
ENSG00000168484	18.1089	9.80089e-05
ENSG00000178358	18.1031	9.85906e-05
ENSG00000104722	18.0488	0.000105338
ENSG00000121594	18.0391	0.000106597
ENSG00000112304	8.04236	0.000111699
ENSG00000143125	17.9909	0.000112718
ENSG00000266248	17.9856	0.000113395
ENSG00000263342	17.9327	0.000117728
ENSG00000124610	17.5402	0.000127838
ENSG00000094804	12.3085	0.000129272
ENSG00000228666	17.8708	0.000129272
ENSG00000214414	17.8251	0.000135961
ENSG00000174226	13.8343	0.000138528
ENSG00000166800	17.7547	0.000144795
ENSG00000160191	9.83021	0.000144994
ENSG00000113838	10.7528	0.000146206
ENSG00000103355	17.716	0.000153493
ENSG00000099251	17.6792	0.000159835
ENSG00000043355	17.6621	0.000163446
ENSG00000256852	17.6478	0.000165308
ENSG00000204403	17.5925	0.000176483
ENSG00000197503	17.5832	0.000178127
ENSG00000005421	17.5712	0.000180663
ENSG00000143450	6.93346	0.000181513
ENSG00000204687	17.5199	0.000190479
ENSG00000100053	17.4941	0.000196076
ENSG00000106993	9.02962	0.000196507
ENSG00000272345	17.2802	0.000201388
ENSG00000160994	13.4324	0.000228049
ENSG00000187323	5.30434	0.000229266
ENSG00000166118	17.3133	0.000241601
ENSG00000243836	17.1601	0.00024302
ENSG00000167333	8.14821	0.00025512
ENSG00000120057	17.2156	0.000268767
ENSG00000112280	8.37984	0.000275045
ENSG00000205208	13.0678	0.000278846
ENSG00000168658	10.074	0.000280542
ENSG00000255536	17.1364	0.000291983
ENSG00000232872	17.1011	0.000305175
ENSG00000204711	17.0471	0.000323375
ENSG00000258262	17.0486	0.000323841
ENSG00000280355	16.9253	0.000370416
ENSG00000167531	12.3915	0.000378986
ENSG00000134853	9.97607	0.00038768
ENSG00000225205	8.03748	0.000396754
ENSG00000100450	7.63182	0.00040866
ENSG00000265519	16.832	0.000409113
ENSG00000258177	8.32156	0.000414386
ENSG00000168672	8.59809	0.000427603
ENSG00000153291	16.7009	0.000464889
ENSG00000001561	16.6385	0.000497704
ENSG00000227191	7.94955	0.000562097
ENSG00000137561	16.4971	0.000578602
ENSG00000100271	10.0244	0.000586273
ENSG00000105668	16.4685	0.000592698
ENSG00000070761	7.49516	0.000647416
ENSG00000256681	16.2923	0.000715259
ENSG00000253250	12.7256	0.000899445
ENSG00000189042	13.4828	0.000967022
ENSG00000258708	15.7556	0.000972521
ENSG00000198554	7.61427	0.000981325
ENSG00000163516	7.16472	0.00104237
ENSG00000116106	12.4162	0.00111989
ENSG00000183475	7.21921	0.00124421
ENSG00000169248	15.6978	0.00133711
ENSG00000184840	8.53762	0.00135451
ENSG00000287276	15.6079	0.00135684
ENSG00000142655	4.40934	0.00135811
ENSG00000239997	15.6733	0.0013657
ENSG00000101311	10.5064	0.00136623
ENSG00000118903	15.6055	0.00145305
ENSG00000205029	15.5657	0.00149574
ENSG00000235413	15.5735	0.00149859
ENSG00000232907	9.81773	0.00150639
ENSG00000267577	11.2261	0.00157381
ENSG00000178917	10.4296	0.00177855
ENSG00000043514	8.11141	0.00178661
ENSG00000137504	7.55128	0.00191814
ENSG00000164402	7.836	0.0019263
ENSG00000211772	1.39511	0.001985
ENSG00000157593	11.1937	0.00203278
ENSG00000168481	11.1886	0.00213467
ENSG00000259489	15.2067	0.00218068
ENSG00000123095	9.26278	0.00222564
ENSG00000183665	10.9062	0.00231329
ENSG00000074935	10.5076	0.00232718
ENSG00000170779	9.21404	0.0023284
ENSG00000271933	8.59236	0.00237675
ENSG00000102053	13.0626	0.00265136
ENSG00000097021	6.11833	0.00266387
ENSG00000143502	14.9551	0.00275493
ENSG00000277083	14.8493	0.00303745
ENSG00000173926	7.01563	0.00305478
ENSG00000183018	6.46489	0.0030552
ENSG00000157800	7.74915	0.00305677
ENSG00000188257	14.1971	0.00315606
ENSG00000213671	14.7249	0.00315606
ENSG00000244131	14.8024	0.00315606
ENSG00000226149	7.26076	0.00340333
ENSG00000254208	14.7149	0.00348652
ENSG00000134765	14.4114	0.00351238
ENSG00000179954	9.79579	0.0035497
ENSG00000162888	14.4093	0.00357021
ENSG00000103034	6.99438	0.00361165
ENSG00000168924	6.26127	0.00362165
ENSG00000237286	9.2986	0.00362165
ENSG00000184389	14.6551	0.00367178
ENSG00000132330	14.2559	0.00399018
ENSG00000177788	10.1141	0.00405262
ENSG00000171877	12.4128	0.0040636
ENSG00000170961	14.4499	0.00430341
ENSG00000138606	8.2091	0.00430545
ENSG00000138036	9.11512	0.00432714
ENSG00000162437	9.27896	0.00433964
ENSG00000173976	14.1355	0.00454151
ENSG00000156463	7.64661	0.00472295
ENSG00000168081	9.64842	0.00483413
ENSG00000052802	9.62399	0.00488655
ENSG00000130508	7.86878	0.00489844
ENSG00000171067	5.48139	0.00491841
ENSG00000161944	8.47589	0.0050634
ENSG00000264107	9.55935	0.00506896
ENSG00000198890	9.40759	0.00519478
ENSG00000250909	14.2208	0.00526698
ENSG00000141499	5.85394	0.00528658
ENSG00000131831	9.10409	0.00577698
ENSG00000081818	14.1076	0.00583755
ENSG00000158691	10.628	0.00597372
ENSG00000284734	8.41303	0.00622858
ENSG00000286037	7.06267	0.00623536
ENSG00000253309	10.5845	0.00627194
ENSG00000187870	13.9924	0.0064498
ENSG00000164002	9.73493	0.00669452
ENSG00000145882	7.26624	0.00704879
ENSG00000279827	3.61544	0.00704986
ENSG00000236548	7.8377	0.00735247
ENSG00000261777	13.8152	0.00745559
ENSG00000263639	13.699	0.00749829
ENSG00000107566	6.46383	0.00757341
ENSG00000118971	4.75265	0.00758292
ENSG00000166167	6.52745	0.0075987
ENSG00000178222	10.2445	0.00778908
ENSG00000126010	13.7591	0.00779307
ENSG00000256087	13.5033	0.00779307
ENSG00000258726	13.7353	0.00796042
ENSG00000170175	8.41094	0.00799569
ENSG00000143436	4.09492	0.00842881
ENSG00000214050	13.4395	0.00847127
ENSG00000166289	4.14501	0.00873057
ENSG00000175283	11.2071	0.00908643
ENSG00000152413	9.12903	0.00910515
ENSG00000170801	13.5242	0.00911549
ENSG00000120289	13.4084	0.0092279
ENSG00000286950	9.49629	0.0094495
ENSG00000186976	7.3635	0.00946407
ENSG00000170909	7.00148	0.00947943
ENSG00000124657	12.3835	0.00979305
ENSG00000163600	13.4503	0.00984466
ENSG00000204623	4.27865	0.00993946
ENSG00000235513	8.60885	0.00995275
ENSG00000267349	13.436	0.0100176
ENSG00000124440	5.63833	0.0100397
ENSG00000228955	13.4041	0.0102752
ENSG00000268433	13.4125	0.0102752
ENSG00000233527	13.1647	0.0106537
ENSG00000144152	8.38053	0.0106901
ENSG00000259083	9.89375	0.0111177
ENSG00000178694	4.18012	0.0112307
ENSG00000268015	8.32875	0.011978
ENSG00000113600	11.1558	0.0120675
ENSG00000115526	11.557	0.0122129
ENSG00000037749	7.77882	0.0122771
ENSG00000167646	9.46958	0.0122771
ENSG00000214659	13.1777	0.0123358
ENSG00000233139	13.1668	0.0124291
ENSG00000124467	12.8193	0.0136068
ENSG00000197380	12.0205	0.0136068
ENSG00000185222	7.66606	0.0139982
ENSG00000179914	8.30985	0.0141809
ENSG00000211694	12.8261	0.0141918
ENSG00000077713	6.35173	0.0143105
ENSG00000155313	1.10721	0.0143105
ENSG00000285608	12.8019	0.0143514
ENSG00000148158	6.79986	0.0150284
ENSG00000253438	6.19605	0.015069
ENSG00000242019	12.9039	0.0152039
ENSG00000137338	11.3989	0.0153195
ENSG00000197880	11.1532	0.0153195
ENSG00000117481	7.45962	0.0154596
ENSG00000261424	12.6611	0.0156811
ENSG00000226441	11.9986	0.0157169
ENSG00000265496	5.95417	0.0159319
ENSG00000163646	12.6213	0.0159348
ENSG00000128607	4.14445	0.0162981
ENSG00000109107	5.92753	0.0164464
ENSG00000080493	8.35164	0.0165496
ENSG00000256007	6.44391	0.0165581
ENSG00000170166	12.5738	0.0166509
ENSG00000137648	8.41829	0.0166811
ENSG00000284024	8.52219	0.0166811
ENSG00000156869	10.8849	0.0167367
ENSG00000225868	12.636	0.0167537
ENSG00000182858	7.97874	0.0172761
ENSG00000156234	12.7179	0.0172766
ENSG00000273312	12.7147	0.0174825
ENSG00000070985	11.4524	0.017733
ENSG00000185760	8.86398	0.018097
ENSG00000111886	12.329	0.0181424
ENSG00000259881	7.03346	0.0182258
ENSG00000171234	9.15646	0.0184341
ENSG00000204518	12.6288	0.0185542
ENSG00000105613	6.87941	0.0186311
ENSG00000153485	12.2175	0.0188014
ENSG00000063587	7.55312	0.0189508
ENSG00000124370	7.83177	0.0194479
ENSG00000197457	5.82859	0.0194479
ENSG00000163581	11.0323	0.0196615
ENSG00000101057	1.44093	0.0197276
ENSG00000226963	12.525	0.0198508
ENSG00000206181	11.1338	0.0200258
ENSG00000162004	9.62767	0.0207686
ENSG00000167555	5.34731	0.0207757
ENSG00000182484	4.65252	0.0208505
ENSG00000126733	12.3198	0.0209732
ENSG00000237938	12.1821	0.0209732
ENSG00000132199	4.55231	0.0212117
ENSG00000186136	12.4333	0.0212784
ENSG00000026559	12.2473	0.0213198
ENSG00000121039	12.0554	0.0215794
ENSG00000164081	4.81761	0.0223278
ENSG00000143217	9.38586	0.0224023
ENSG00000229809	4.39608	0.0226302
ENSG00000211820	12.0789	0.0227043
ENSG00000196083	7.6014	0.0228394
ENSG00000017427	9.78155	0.0233701
ENSG00000237345	12.2869	0.0236091
ENSG00000175866	7.24454	0.0239664
ENSG00000132004	8.76082	0.0240807
ENSG00000120645	7.4374	0.0246871
ENSG00000047932	5.84305	0.0250705
ENSG00000090512	11.9747	0.0253483
ENSG00000136854	4.86192	0.0253887
ENSG00000029993	4.31558	0.0253951
ENSG00000138722	2.79547	0.0260287
ENSG00000169598	7.67093	0.0261243
ENSG00000145908	11.5109	0.0263331
ENSG00000137269	9.62824	0.0264193
ENSG00000160284	8.14752	0.0264193
ENSG00000166126	7.5846	0.026503
ENSG00000184647	12.1135	0.0266273
ENSG00000116132	11.9541	0.0266469
ENSG00000139192	6.07648	0.0266469
ENSG00000168994	6.72398	0.0266469
ENSG00000255690	11.2841	0.026664
ENSG00000180332	11.9776	0.0267363
ENSG00000138483	11.9409	0.0267504
ENSG00000227972	11.8043	0.0267504
ENSG00000170293	11.8354	0.0267754
ENSG00000196466	7.64627	0.0267765
ENSG00000286305	7.70602	0.0269074
ENSG00000144962	11.9485	0.0270852
ENSG00000005801	4.96903	0.027369
ENSG00000263189	11.8465	0.027369
ENSG00000133067	7.39466	0.0276832
ENSG00000054392	8.68904	0.0278852
ENSG00000258628	7.70984	0.0282006
ENSG00000130528	9.51076	0.0285256
ENSG00000140057	8.11961	0.0285256
ENSG00000113262	6.5282	0.0286993
ENSG00000183918	6.14054	0.0292014
ENSG00000137757	9.55038	0.0293227
ENSG00000239829	11.9472	0.0296543
ENSG00000010310	6.46173	0.0298669
ENSG00000140932	5.55789	0.0302332
ENSG00000142945	7.11223	0.0303847
ENSG00000073282	9.02981	0.0303935
ENSG00000211673	7.4173	0.0303935
ENSG00000250305	8.5268	0.0305039
ENSG00000250788	11.8947	0.0305546
ENSG00000176641	9.79099	0.030634
ENSG00000169885	11.7443	0.0310178
ENSG00000185156	10.8143	0.0311183
ENSG00000143839	11.5486	0.031242
ENSG00000166133	10.8572	0.0312536
ENSG00000136870	5.22352	0.0316955
ENSG00000166143	11.6672	0.0321308
ENSG00000125434	4.66638	0.0323327
ENSG00000164070	7.28364	0.0327975
ENSG00000167186	6.88675	0.0328159
ENSG00000230267	11.7813	0.0330009
ENSG00000148339	4.6452	0.033289
ENSG00000151224	9.76333	0.0334861
ENSG00000154252	11.7681	0.0334861
ENSG00000146530	8.22946	0.0338266
ENSG00000122140	4.49334	0.034139
ENSG00000167977	4.02876	0.0344271
ENSG00000187867	11.7125	0.0345251
ENSG00000188725	7.784	0.0345251
ENSG00000129084	7.16487	0.0352668
ENSG00000198520	4.99886	0.0352668
ENSG00000181007	7.94461	0.0353434
ENSG00000203780	10.3714	0.0354096
ENSG00000196636	10.6088	0.0355327
ENSG00000237568	11.4089	0.0355327
ENSG00000135333	9.01697	0.0359507
ENSG00000100744	5.14804	0.0361332
ENSG00000139263	7.18047	0.0361716
ENSG00000168589	11.2965	0.0368051
ENSG00000266821	11.3375	0.0376483
ENSG00000127957	7.40377	0.0378151
ENSG00000240449	7.38715	0.0379309
ENSG00000170624	7.95246	0.0380357
ENSG00000103653	0.899061	0.0381212
ENSG00000123975	4.29009	0.0382416
ENSG00000173992	3.73772	0.0384038
ENSG00000099204	1.53339	0.0388886
ENSG00000255717	11.2642	0.0388894
ENSG00000126262	7.49977	0.0391434
ENSG00000104833	6.3292	0.0392658
ENSG00000104863	8.24591	0.0395115
ENSG00000177854	11.1875	0.0397279
ENSG00000152213	4.57127	0.0400165
ENSG00000071539	9.33206	0.0405538
ENSG00000171320	9.1399	0.0409748
ENSG00000129946	4.91181	0.0422005
ENSG00000254662	4.87144	0.0422005
ENSG00000110925	6.85391	0.0422787
ENSG00000164047	5.32834	0.0424832
ENSG00000170144	0.836026	0.0426293
ENSG00000159784	8.79514	0.042824
ENSG00000112029	7.60778	0.042893
ENSG00000257769	11.0636	0.043356
ENSG00000167740	5.77395	0.0433887
ENSG00000181847	4.04133	0.0433887
ENSG00000149131	3.59086	0.0434751
ENSG00000232085	11.1396	0.0436649
ENSG00000119411	10.9818	0.043788
ENSG00000213066	8.57936	0.043788
ENSG00000164691	1.28412	0.0441435
ENSG00000125966	6.96037	0.044151
ENSG00000033122	7.80905	0.0443158
ENSG00000171056	11.1467	0.0443199
ENSG00000178462	8.34144	0.0443199
ENSG00000100206	7.73712	0.044341
ENSG00000187601	9.92664	0.044341
ENSG00000125449	6.72202	0.0447719
ENSG00000182093	7.60091	0.0451524
ENSG00000188760	10.9745	0.0453335
ENSG00000196188	10.6857	0.0453618
ENSG00000161888	11.0926	0.0453873
ENSG00000104490	8.24972	0.0454225
ENSG00000123096	8.97029	0.0454225
ENSG00000255150	11.2724	0.0454952
ENSG00000115604	6.80903	0.0465862
ENSG00000037241	5.04939	0.0466051
ENSG00000151692	4.15668	0.0467332
ENSG00000175664	11.0693	0.0467332
ENSG00000182463	8.06606	0.0467555
ENSG00000197557	11.0409	0.0479139
ENSG00000213533	10.8224	0.0479919
ENSG00000203993	6.29985	0.0483241
ENSG00000282917	10.8054	0.0486151
ENSG00000122674	6.0119	0.0492338
ENSG00000234769	10.8965	0.0492344
ENSG00000259298	9.91485	0.0493036
ENSG00000241644	6.84007	0.0495805
ENSG00000180929	9.26017	0.0496232
ENSG00000107816	4.195	0.0497402
T0 vs T2 [Downregulated]
ENSG00000160469	-30	7.57334e-27
ENSG00000203867	-30	6.60797e-24
ENSG00000136982	-30	1.80605e-22
ENSG00000158258	-30	2.00276e-22
ENSG00000166321	-30	2.61557e-18
ENSG00000255408	-30	3.44456e-17
ENSG00000172006	-30	5.47881e-17
ENSG00000092850	-30	1.54804e-15
ENSG00000164675	-30	6.52204e-15
ENSG00000198963	-30	5.30943e-14
ENSG00000016602	-30	9.77567e-13
ENSG00000109758	-30	9.77567e-13
ENSG00000110243	-30	9.77567e-13
ENSG00000112246	-30	9.77567e-13
ENSG00000120729	-30	9.77567e-13
ENSG00000124334	-30	9.77567e-13
ENSG00000126861	-30	9.77567e-13
ENSG00000128250	-30	9.77567e-13
ENSG00000130173	-30	9.77567e-13
ENSG00000134757	-30	9.77567e-13
ENSG00000139547	-30	9.77567e-13
ENSG00000142549	-30	9.77567e-13
ENSG00000144214	-30	9.77567e-13
ENSG00000152779	-30	9.77567e-13
ENSG00000154608	-30	9.77567e-13
ENSG00000155890	-30	9.77567e-13
ENSG00000168070	-30	9.77567e-13
ENSG00000170605	-30	9.77567e-13
ENSG00000172724	-30	9.77567e-13
ENSG00000172772	-30	9.77567e-13
ENSG00000178804	-30	9.77567e-13
ENSG00000179256	-30	9.77567e-13
ENSG00000181016	-30	9.77567e-13
ENSG00000183439	-30	9.77567e-13
ENSG00000185231	-30	9.77567e-13
ENSG00000186090	-30	9.77567e-13
ENSG00000186790	-30	9.77567e-13
ENSG00000187151	-30	9.77567e-13
ENSG00000188396	-30	9.77567e-13
ENSG00000188833	-30	9.77567e-13
ENSG00000189299	-30	9.77567e-13
ENSG00000196664	-30	9.77567e-13
ENSG00000196800	-30	9.77567e-13
ENSG00000205111	-30	9.77567e-13
ENSG00000205116	-30	9.77567e-13
ENSG00000206838	-30	9.77567e-13
ENSG00000215277	-30	9.77567e-13
ENSG00000221994	-30	9.77567e-13
ENSG00000224730	-30	9.77567e-13
ENSG00000225473	-30	9.77567e-13
ENSG00000228509	-30	9.77567e-13
ENSG00000231794	-30	9.77567e-13
ENSG00000234124	-30	9.77567e-13
ENSG00000243649	-30	9.77567e-13
ENSG00000244474	-30	9.77567e-13
ENSG00000256803	-30	9.77567e-13
ENSG00000257976	-30	9.77567e-13
ENSG00000259163	-30	9.77567e-13
ENSG00000259514	-30	9.77567e-13
[truncated: 1,124 more rows]

## Sheet: mRNA
List of differentially expressed genes (DEGs)in Cellular RNA
Gene	log2FC	adjusted p-value
T0 vs T1 [Upregulated]
Nil
T0 vs T1 [Downregulated]
ENSG00000058085	-24.1689	1.87091e-06
ENSG00000134321	-0.927187	0.00414804
ENSG00000119917	-0.741015	0.0120645
T0 vs T2 [Upregulated]
Nil
T0 vs T2 [Downregulated]
Nil

## Sheet: Proteomics
List of differentially expressed proteins (DEPs)
seq.ID	Uniprot	log2FC	adjusted p-value
T0 vs T1 [Upregulated]
seq.19183.164	P30050	1.56316	0.00138796
seq.23173.3	P01033	1.33725	0.00384924
seq.25453.57	Q9BZX4	1.31513	0.00384924
seq.19154.41	P07093	1.3001	0.00394664
seq.25967.34	P01033	1.30868	0.00394664
seq.7175.4	Q9Y5H1	1.45465	0.00394664
seq.4666.223	N.A.	1.49447	0.00473021
seq.5026.66	P23396	1.24524	0.00681589
seq.3628.3	P36507	1.46809	0.0124409
seq.9341.1	Q9GZP0	1.18529	0.0124409
seq.2925.9	P05121	1.17986	0.0125791
seq.4666.224	N.A.	1.15807	0.0146842
seq.12534.10	Q13137	1.13928	0.0181512
seq.13375.48	O43761	1.12858	0.0204036
seq.5618.50	P58499	1.13238	0.0206455
seq.10627.87	Q06481	1.11233	0.0234962
seq.2811.27	Q15389	1.11089	0.0234962
seq.16317.20	P32926	1.10279	0.024126
seq.22483.109	Q3SY84	1.08581	0.0259505
seq.21539.139	Q5T7P8	1.07016	0.0269644
seq.3043.49	P09486	1.07259	0.0269644
seq.4666.220	N.A.	1.13208	0.0279381
seq.3171.57	P05067	1.0526	0.0315311
seq.19281.86	O15525	1.02624	0.03634
seq.4544.4	P02775	1.06164	0.03634
seq.8263.64	Q8TAI1	1.0276	0.03634
seq.9836.20	P27707	1.07938	0.03634
seq.7786.83	Q92478	1.05107	0.0388307
seq.18271.43	Q9NWU1	1.10086	0.039688
seq.13485.20	Q96K49	1.1253	0.0408932
seq.14047.78	P23560	1.03482	0.0478219
seq.25126.19	Q9P2P5	0.983552	0.0480726
seq.10553.8	Q8NFQ8	0.978972	0.0497724
T0 vs T1 [Downregulated]
seq.2827.23	P78423	-1.62042	8.23119e-05
seq.6932.42	P08648	-1.39583	0.00183587
seq.2229.54	HCE003183	-1.37964	0.00384924
seq.2611.72	Q06418	-1.18443	0.0124409
seq.3387.1	O75914	-1.30325	0.0124409
seq.9233.71	P48307	-1.20888	0.0124409
seq.6986.17	Q9Y662	-1.16984	0.0138856
seq.25096.58	Q14324	-1.22799	0.0146842
seq.2889.37	Q16619	-1.27513	0.0146842
seq.25904.17	Q92608	-1.09939	0.024126
seq.2848.2	Q9Y5W5	-1.24143	0.024126
seq.2871.73	Q06609	-1.269	0.024126
seq.6520.87	P08493	-1.15197	0.024126
seq.7879.12	P08684	-1.10442	0.024126
seq.24904.121	Q6ZWJ1	-1.15269	0.025526
seq.9241.40	Q9P1W8	-1.083	0.0262563
seq.10892.8	Q99650	-1.09736	0.0269644
seq.23648.36	Q8WTU0	-1.07137	0.0269644
seq.2418.55	P02649	-1.11163	0.0269644
seq.25454.38	P55345	-1.15838	0.0269644
seq.7046.6	Q96LM9	-1.06137	0.0284831
seq.8231.122	P17948	-1.06149	0.0284831
seq.7921.65	Q86VR8	-1.07648	0.0331047
seq.18386.36	P35754	-1.30201	0.0332726
seq.3199.54	Q9UKR0	-1.22559	0.0355073
seq.12046.51	Q13148	-1.03017	0.03634
seq.12808.103	Q9Y2V2	-1.06875	0.03634
seq.13097.11	Q92843	-1.03197	0.03634
seq.13681.173	P19784	-1.02246	0.03634
seq.17145.1	P05109|P06702	-1.01522	0.03634
seq.25218.10	Q9Y6A9	-1.03296	0.03634
seq.3289.19	Q9NS85	-1.22069	0.03634
seq.3421.54	P32971	-1.0295	0.03634
seq.5440.26	P48788	-1.16833	0.03634
seq.6527.1	Q7L0X0	-1.04544	0.03634
seq.6621.10	P04090	-1.0766	0.03634
seq.7124.18	Q9HBE4	-1.10916	0.03634
seq.7210.25	P51693	-1.10539	0.03634
seq.9303.9	O75144	-1.01513	0.03634
seq.3506.49	P01374|Q06643	-1.20292	0.039688
seq.21144.160	O00141	-1.01648	0.0421311
seq.6600.70	Q8NC24	-1.1891	0.0421311
seq.7117.21	O75830	-0.996726	0.0421311
seq.14028.22	O00443	-1.07125	0.0428288
seq.13603.7	Q8TAC1	-1.07568	0.0485775
seq.17750.8	P31350	-0.977809	0.0499043
T0 vs T2 [Upregulated]
seq.3122.6	Q9NR28	1.56572	0.000229727
seq.21367.63	Q96F24	1.68636	0.00043993
seq.2359.65	HCE004152	1.4338	0.00043993
seq.24222.10	Q9H3P2	1.44597	0.00043993
seq.2514.65	Q15768	1.52907	0.00043993
seq.4493.92	P20809	1.8027	0.00043993
seq.12381.26	P16152	1.36882	0.000748083
seq.9815.5	Q07960	2.08834	0.000748083
seq.12534.10	Q13137	1.33776	0.000892594
seq.22134.1	P43268	1.72512	0.00105535
seq.24323.43	Q5VW32	1.96536	0.0012258
seq.11606.22	O75190	1.82842	0.00133129
seq.13375.48	O43761	1.29503	0.00133129
seq.5443.62	P01160	1.3085	0.00133129
seq.22027.13	Q9Y6A5	1.89598	0.00138906
seq.3412.7	P10415	1.84239	0.00139382
seq.2500.2	Q9Y264	1.39914	0.00144189
seq.19111.10	P61081	1.27465	0.00144738
seq.13515.8	Q96P16	1.26399	0.00152726
seq.3132.1	P49767	1.29765	0.00152726
seq.15372.43	P25440	1.25063	0.0016795
seq.21957.12	Q6ZUJ8	1.45346	0.00171436
seq.18301.10	Q69YI7	1.81962	0.00177337
seq.4383.97	P08476|P09529	1.65954	0.00177337
seq.8957.72	Q96DZ1	1.23598	0.00177767
seq.3646.7	P42680	1.55352	0.00183735
seq.7105.7	Q9BTV7	1.42052	0.00191005
seq.7245.2	O95319	1.38514	0.00191005
seq.2794.60	P00441	1.53384	0.00208503
seq.24640.63	Q9Y5J3	1.42415	0.0021391
seq.9518.95	Q53H76	1.54155	0.00213996
seq.12343.14	Q15057	1.78212	0.00225514
seq.16317.20	P32926	1.20779	0.00225514
seq.12591.27	O60890	1.78951	0.00236141
seq.22483.109	Q3SY84	1.19991	0.00236232
seq.3435.53	P02751	1.20457	0.00240121
seq.4968.50	P40121	1.25721	0.00240817
seq.10042.8	Q96BR1	1.57656	0.00258368
seq.22147.19	P98177	1.37248	0.00258368
seq.2645.54	Q05513	1.35829	0.00258368
seq.3434.34	P02751	1.19679	0.00258368
seq.3587.53	O95393	1.43616	0.00258368
seq.12804.5	Q9UKD1	1.45922	0.00263572
seq.11568.2	P68106	1.17219	0.00280214
seq.11204.80	P78310	1.1693	0.00286447
seq.12653.13	P78368	1.57172	0.00286447
seq.3823.9	P42679	1.39744	0.00302386
seq.14192.31	Q8N4E4	1.16502	0.00304544
seq.18220.141	Q9HD15	1.28835	0.00304544
seq.12633.3	P43378	1.15383	0.00307753
seq.24679.35	Q9Y603	1.15761	0.00307753
seq.3892.21	Q15648	1.4419	0.00307753
seq.4961.17	P07355	1.37215	0.00307753
seq.25118.45	Q96G01	1.16278	0.00322812
seq.7790.21	P15018	1.40375	0.00325838
seq.9096.80	Q12912	1.14468	0.00334462
seq.4156.74	P61812	1.39992	0.00338521
seq.3860.7	P60900	1.71973	0.00343017
seq.19195.85	P46782	1.27494	0.00344223
seq.3723.1	P16860	1.31638	0.00344223
seq.12599.10	Q86UX7	1.66131	0.00347098
seq.12825.18	Q9UKG1	1.16652	0.00347098
seq.19231.22	O75365	1.15149	0.00347098
seq.3635.76	Q9NX40	1.6835	0.00347098
seq.11171.25	P21333	1.6388	0.00351747
seq.5590.11	Q8TCW7	1.15174	0.00351747
seq.12860.7	Q9UBL0	1.34385	0.00360865
seq.8845.2	O15072	1.238	0.00364499
seq.13066.42	Q6P2E9	1.17738	0.00366503
seq.9951.36	Q9UKA2	1.12679	0.00366503
seq.5261.13	P42684	1.35489	0.00369155
seq.7740.33	Q969F0	1.27741	0.00381625
seq.8925.25	Q7LG56	1.47257	0.00383085
seq.19287.59	O43583	1.19357	0.00400776
seq.20383.31	Q96H35	1.11549	0.00400776
seq.5676.54	P42127	1.11476	0.00400776
seq.12759.47	Q12906	1.11187	0.00412408
seq.5679.16	P81534	1.11084	0.00415906
seq.9956.7	Q13444	1.26971	0.00425104
seq.12700.9	P53396	1.12151	0.00428285
seq.24721.17	Q9H4A6	1.3334	0.00428285
seq.3654.27	Q8N8U9	1.34819	0.00428285
seq.4560.34	P06239	1.47386	0.00428285
seq.12753.6	Q92870	1.66119	0.00443127
seq.3452.17	P06239	1.18279	0.00443127
seq.3603.60	Q9BXN2	1.36897	0.00443127
seq.4673.13	P05231	1.21861	0.00444366
seq.5661.15	Q14116	1.23219	0.00444366
seq.9937.7	P17302	1.09841	0.00448638
seq.20064.24	P02751	1.11309	0.00460682
seq.13955.33	P53355	1.48902	0.00473387
seq.22403.13	O60814	1.09254	0.00473387
seq.16617.14	P31944	1.11797	0.00474415
seq.3633.70	Q14112	1.09082	0.00476945
seq.3796.79	Q9BY76	1.0883	0.00486281
seq.19291.2	O14958	1.16663	0.00489269
seq.7897.75	Q92796	1.20104	0.00489673
seq.21393.62	P23526	1.08543	0.00492867
seq.22119.18	Q99627	1.10694	0.00509077
seq.14002.18	Q9BZ29	1.19208	0.00518909
seq.5617.41	O15130	1.15021	0.00518909
seq.10015.119	Q13303	1.11677	0.00521961
seq.15540.6	P08670	1.07844	0.00521961
seq.18945.11	Q08116	1.07621	0.00521961
seq.20939.113	Q9NX24	1.07917	0.00521961
seq.21858.25	Q8IUQ4	1.3909	0.00521961
seq.2666.53	P07585	1.15788	0.00521961
seq.8877.22	P58658	1.0828	0.00521961
seq.2668.70	P07384|P04632	1.49206	0.00533204
seq.23296.29	Q5T4F7	1.07708	0.00538267
seq.10089.7	O95671	1.49934	0.0055081
seq.12777.11	Q15637	1.0755	0.0055081
seq.14283.12	P61106	1.06823	0.00557092
seq.19765.17	Q6UXB4	1.27566	0.00557092
seq.8839.4	O75431	1.07031	0.00557755
seq.11258.41	Q13477	1.30208	0.0057065
seq.17199.43	Q9NWT6	1.32654	0.0057065
seq.24656.6	Q6ICB4	1.23145	0.0057065
seq.9932.49	O95754	1.31006	0.0057065
seq.21135.16	Q9Y3B4	1.06354	0.00573167
seq.24252.85	Q9H3J6	1.28422	0.0060423
seq.4666.218		1.07468	0.0060423
seq.4284.18	Q14498	1.05552	0.00613344
seq.12345.4	Q9UM13	1.77353	0.00624503
seq.23243.120	P62851	1.49176	0.00648974
seq.13027.20	O95931	1.04869	0.00657598
seq.8874.53	O75503	1.21008	0.00668335
seq.18299.13	P04632	1.47092	0.00673053
seq.20926.31	P18846	1.2004	0.00702725
seq.11319.106	P49959	1.34948	0.00704786
seq.4984.83	P10768	1.06597	0.00704786
seq.12553.5	Q99986	1.08973	0.00720851
seq.13942.140	Q96BD6	1.1188	0.00729683
seq.12702.13	Q9HAT8	1.30845	0.00747742
seq.19803.34	P50120	1.39384	0.00747742
seq.7625.27	P27348	1.24364	0.00747742
seq.24648.8	Q14493	1.52574	0.00759266
seq.11134.30	Q9UGC7	1.26677	0.00761535
seq.8952.65	P09919	1.24896	0.00787797
seq.12572.236	O43281	1.21093	0.0079711
seq.14146.92	P68431	1.02549	0.00803994
seq.17757.86	Q9Y376	1.41723	0.00817258
seq.20931.156	Q13825	1.30902	0.00817258
seq.8863.3	P27986	1.02261	0.00817258
seq.24277.22	Q9UBL6	1.24938	0.00819242
seq.17791.25	P37235	1.09374	0.0084368
seq.16865.62	Q92804	1.38557	0.00846147
seq.12740.55	Q99581	1.7575	0.00862748
seq.3717.23	P08659	1.02874	0.00874008
seq.12793.4	Q96J94	1.01379	0.00877779
seq.4719.58	P30101	1.64854	0.00880839
seq.7894.155	P11487	1.15109	0.00897314
seq.8803.61	Q15223	1.10551	0.00903198
seq.5594.87	Q14696	1.00951	0.00910631
seq.4867.15	P15692	1.05939	0.00917112
seq.15585.304	Q9UBX5	1.003	0.00951311
seq.21815.7	Q86TA1	1.03996	0.00951311
seq.9075.121	Q9UPX6	1.11407	0.00951311
seq.11406.82	Q9UKU7	1.00155	0.00954676
seq.12518.289	Q86U86	1.05381	0.00954676
seq.25091.83	O75044	1.79659	0.00954676
seq.6326.20	P12644	1.22702	0.00954676
seq.19555.1	P61956	1.10311	0.00967516
seq.19516.10	P52926	1.24889	0.00999313
seq.8970.9	O43353	1.59411	0.00999313
seq.24665.48	O75628	1.0257	0.0100534
seq.3629.60	Q9Y5S2	1.27027	0.0100782
seq.22128.8	P28324	1.01553	0.0100828
seq.20393.10	Q13956	0.998162	0.0104261
seq.2333.72	P01137	1.20736	0.0104261
seq.16769.20	P60763	1.29061	0.0104287
seq.4131.72	P02751	1.01025	0.0104304
seq.17419.17	Q9UGI8	1.01601	0.010475
seq.9366.54	Q9HBE5	1.11846	0.010475
seq.7792.58	Q9GZT6	1.11014	0.0107586
seq.9753.17	P15311	1.5736	0.0108379
seq.10618.190	P98164	1.092	0.0108594
seq.12844.10	O95429	1.48221	0.0108594
seq.8569.147	Q9NVJ2	1.4956	0.0108594
seq.24251.44	Q8N5L8	1.10698	0.0109465
seq.5909.51	P15531	1.15437	0.0109465
seq.6631.17	P20849	1.39485	0.0109596
seq.11370.20	Q9NRR6	0.983165	0.0111251
seq.12735.39	O75534	0.990787	0.0111251
seq.7769.29	P78314	1.20552	0.0111251
seq.25484.120	A6NKF2	1.24394	0.0113291
seq.12637.7	P43155	1.24824	0.0115138
seq.13411.21	Q9H4P4	1.64087	0.0115152
seq.25225.14	Q9BXU8	0.979003	0.0115152
seq.19332.1	Q9Y3A3	1.00846	0.0115652
seq.20918.28	P09234	1.16108	0.0115652
seq.5509.7	P01133	0.995264	0.0115652
seq.7815.49	Q8WX77	1.17558	0.0115652
seq.8869.5	Q7KYR7	1.14236	0.0115652
seq.8907.11	Q9Y4X1	1.02729	0.0115652
seq.21360.27	Q5M775	1.10835	0.0116658
seq.22387.26	O75364	0.975642	0.0116658
seq.5615.62	Q8WUF8	1.0975	0.0117081
seq.5009.11	P26038	0.982184	0.011716
seq.5260.80	P29597	0.982457	0.0118183
seq.12616.45	Q9UHY1	1.32131	0.0118549
seq.23602.35	Q6IQ20	0.973373	0.0118549
seq.10741.22	P09603	0.985195	0.0120262
seq.19118.47	Q92882	1.13374	0.0120262
seq.21905.10	P17301|P05556	0.970914	0.0120262
seq.6284.7	Q6UX46	1.33711	0.0120468
seq.23631.1	Q01415	1.16412	0.0121347
seq.19142.39	Q9UJW3	1.15965	0.0121786
seq.19503.2	O60493	1.04584	0.0121847
seq.13597.20	Q13636	1.51515	0.0122985
seq.13743.56	Q13620	1.26775	0.0122985
seq.19253.82	Q8WUD1	1.16165	0.0122985
seq.4392.54	P61328	0.967455	0.0122985
seq.5534.49	O14763	1.03815	0.0122985
seq.7201.5	Q9H1K1	1.1529	0.0122985
seq.25428.103	O00458	0.974731	0.0124579
seq.11315.148	O15297	0.964007	0.0126366
seq.9925.56	Q96GP6	0.962983	0.0127046
seq.3864.5	P62081	1.09988	0.0128967
seq.2057.6		0.961136	0.0129454
seq.17693.2	Q14141	1.00024	0.0129628
seq.24201.86	O60829	1.09113	0.0129628
seq.5757.45	O95467	1.03481	0.0131639
seq.11138.16	Q13761	1.00869	0.0132213
seq.20990.48	Q10587	1.03129	0.0132213
seq.18243.9	P30085	0.966401	0.0132605
seq.7754.11	P78504	1.12357	0.0132605
seq.7892.132	A2RU67	1.0348	0.0132605
seq.12536.46	Q9Y217	0.953618	0.0136609
seq.9244.27	P50897	1.24439	0.0137297
seq.24680.51	Q9H3N1	0.980808	0.0140799
seq.8443.9	P11006	0.949575	0.0142114
seq.18276.34	O95988	0.955084	0.0142313
seq.5756.66	Q9BXP8	0.955852	0.0142313
seq.16867.76	Q00536	1.15229	0.0144458
seq.2642.4	P68402	1.63325	0.0144458
seq.7747.47	Q9NX14	0.955662	0.0148523
seq.6257.56	Q99674	0.949379	0.0153419
seq.17345.12	Q8N4Q0	1.17741	0.0155444
seq.24471.2	Q9Y6X0	0.938867	0.0156771
seq.6290.3	Q765I0	1.17319	0.0158232
seq.21104.37	Q9BZL1	1.34094	0.0159551
seq.24494.67	Q9BW62	0.93693	0.0159551
seq.2728.62	P24821	0.958242	0.0159551
seq.24688.9	Q96MA1	0.93517	0.0161234
seq.7983.1	Q9Y5F6	0.935252	0.0161234
seq.10070.22	P16885	1.17469	0.0162579
seq.13513.174	Q9Y6X2	0.999433	0.0162579
seq.21780.15	Q8TB40	1.41642	0.0162579
seq.21925.15	P01137	1.08991	0.0162579
seq.5733.61	P01566	1.066	0.0162579
seq.12466.7	P09651	1.12227	0.0163732
seq.13940.19	Q16666	0.93183	0.016435
seq.12803.9	Q86UD4	1.06467	0.016616
seq.23312.16	Q5HYI8	1.29169	0.0166354
seq.15545.13	P63098	1.14481	0.0166363
seq.9115.78	O15204	1.11749	0.0166363
seq.9089.77	Q8WXH2	0.929656	0.0166637
seq.4594.22	P18509	1.17454	0.0167659
seq.5864.10	P04075	0.932872	0.0167659
seq.7789.182	Q13162	1.13761	0.0167659
seq.2925.9	P05121	0.926688	0.0169543
seq.3474.19	P07996	0.932454	0.0169543
seq.4911.49	P09211	1.14633	0.0169619
seq.17355.56	Q9H2B2	0.924363	0.0171161
seq.8382.47	Q8IW41	0.924362	0.0171161
seq.13088.397	P35070	0.950244	0.0171811
seq.12411.60	P61244	0.923515	0.0171871
seq.5638.23	Q8NBJ5	1.0906	0.0173527
seq.11334.7	O75022	0.927668	0.0175976
seq.17774.38	P62318	0.943661	0.0176181
seq.24685.12	Q9Y5W9	1.38498	0.0177654
seq.21821.9	F5H284	0.930859	0.0178265
seq.3397.7	Q06124	1.19181	0.0181433
seq.13509.5	Q8TAC9	0.921144	0.018311
seq.14143.8	Q16778	0.916368	0.0183604
seq.11825.27	Q9UBK2	0.915806	0.0183731
seq.16857.2	P61019	1.1288	0.0183731
seq.8268.98	Q9Y663	0.916048	0.0183731
seq.9004.24	O15165	0.949087	0.0185216
seq.23330.12	Q96NT3	1.28236	0.0185801
seq.24661.4	Q9H9H5	0.914386	0.0185801
seq.8867.18	P09466	1.12375	0.0185801
seq.5593.11	Q14554	1.41648	0.0187955
seq.20137.49	P09651	1.16011	0.0188902
seq.7766.25	Q12836	0.933013	0.0190191
seq.25473.62	P49354	1.00576	0.0192699
seq.4149.8	P01127	1.02778	0.0195698
seq.19271.64	P63096	1.28989	0.0196082
seq.11617.1	P20701	0.936654	0.0198336
seq.13485.20	Q96K49	0.922554	0.0198336
seq.13503.19	O75915	1.21177	0.0200471
seq.10053.5	Q13418	1.32714	0.0200592
seq.20181.17	Q9UKX5	1.00733	0.0200592
seq.3685.53	Q9BY79	1.50155	0.0200592
seq.3585.54	P35613	1.00233	0.0200862
seq.6441.62	Q9UKP5	1.12739	0.020634
seq.5717.2	O75339	1.1384	0.0206697
seq.8945.7	Q15018	0.900619	0.0207406
seq.11122.97	Q9NZD8	1.20466	0.0207853
seq.17739.1	Q16836	1.15827	0.0208264
seq.19281.86	O15525	0.898717	0.0208333
seq.16605.2	P0C862	0.897866	0.02092
seq.8754.5	P48645	1.09244	0.0211221
seq.25061.8	Q96JJ3	1.12539	0.0211556
seq.11587.5	Q8IWI9	0.895349	0.0212899
seq.8817.29	Q7Z7K6	0.894086	0.0215807
seq.12395.86	Q6PI48	1.15285	0.0215899
seq.19261.12	Q9H190	0.944754	0.0220307
seq.20217.26	Q03252	0.891491	0.0220307
seq.12813.18	Q8NDI1	1.20563	0.0221078
seq.8850.5	Q5R387	0.925242	0.0221078
seq.8933.84	Q06413	0.963051	0.0221078
seq.12527.50	P10827	0.913756	0.0226213
seq.11202.70	Q99593	0.902964	0.0226378
seq.6119.14	Q7Z304	0.887196	0.0226378
seq.7786.83	Q92478	0.893924	0.0226378
seq.8750.46	P18206	1.05677	0.0226378
seq.22013.6	P50749	1.22997	0.0226498
seq.4707.50	Q04917	1.22292	0.0226498
seq.3741.4	P05113	1.02382	0.0226971
seq.14123.34	Q9H7M9	0.886253	0.0227127
seq.13602.6	P55769	0.885644	0.0228385
seq.21863.11	Q9Y5Y2	0.899522	0.0229132
seq.5719.66	Q15884	0.942045	0.0229132
seq.8918.64	Q14289	0.891536	0.0233565
seq.21832.31	P29508	0.880347	0.023836
seq.3628.3	P36507	0.903414	0.0239124
seq.11592.1	Q15717	1.18211	0.024147
seq.19289.29	P06132	0.955355	0.0242543
seq.9064.12	Q9Y6U7	1.27804	0.0242622
seq.2449.1	P39877	1.20589	0.0243862
seq.13430.50	Q13336	0.877575	0.0243876
seq.20915.68	Q9NVZ3	1.16179	0.0243961
seq.3534.14	P29965	0.894519	0.0243961
seq.21378.7	Q8TCS8	1.08062	0.0243961
seq.9853.3	P09913	0.8906	0.0243961
seq.3222.11	Q14563	1.17386	0.0244436
seq.4318.12	P29350	1.25607	0.0246
seq.4567.82	O60880	0.889148	0.0246
seq.3010.53	Q969D9	1.17111	0.0246253
seq.23393.56	Q8WTS1	1.45084	0.0246427
seq.4154.57	P16109	0.874708	0.0246427
seq.7775.15	Q9UBX7	0.875118	0.0246427
seq.9907.216	O95271	0.982077	0.0246427
seq.9952.57	Q00059	1.08592	0.0246427
seq.10073.22	Q9NUW8	0.974291	0.0247522
seq.12940.35	P43353	0.873392	0.0248989
seq.22414.127	Q9UKI8	1.35054	0.0248989
seq.12503.5	Q15743	0.883125	0.0249424
seq.14332.3	P11233	1.22938	0.0249424
seq.25287.7	Q04637	1.32971	0.0249424
seq.4245.80	Q00987	1.44788	0.0249424
seq.24493.10	Q9Y216	0.870806	0.025051
seq.3422.4	P06493|P14635	1.05864	0.025051
seq.3642.4	Q9UIB8	0.870853	0.025051
seq.9993.11	O43296	0.8711	0.025051
seq.8864.59	Q5EE01	0.872332	0.0251986
seq.10080.9	Q14232	1.07159	0.0252896
seq.10627.87	Q06481	0.869506	0.0252896
seq.3866.7	Q9Y3A5	1.26865	0.0253872
seq.5727.35	Q6Y288	1.33449	0.0254778
seq.22966.20	O95166	1.1634	0.0255001
seq.7191.32	Q14BN4	0.867944	0.0255001
seq.3143.3	P01730	1.05004	0.0257114
seq.6398.12	P36776	1.36972	0.0257377
seq.5508.62	P07339	0.866541	0.0258042
seq.13470.43	Q03431	0.865446	0.0259865
seq.13497.34	O75822	1.12434	0.0259865
seq.21381.73	Q9NU19	1.18538	0.0259865
seq.7939.1	A1A4F0	0.93863	0.0259865
seq.18309.18	O75390	1.12311	0.0259866
seq.22977.18	O94992	0.873022	0.026491
seq.10425.3	O43286	0.861609	0.0265029
seq.11651.24	Q9UL18	0.861649	0.0265029
seq.12888.18	O75446	1.00383	0.0265029
seq.13459.30	Q9NXH8	1.51975	0.0265029
seq.13481.24	Q15560	0.951175	0.0265029
seq.13967.14	Q16881	1.05574	0.0266252
seq.17727.1	O95997	0.865856	0.0267196
seq.3891.56	O95243	0.910198	0.0269198
seq.19190.4	O14933	0.869758	0.0269291
seq.4775.34	P06396	0.859379	0.0269291
seq.7767.1	Q6UWE3	0.859355	0.0269291
seq.12786.61	Q9NPB8	1.60805	0.0271606
seq.6027.31	Q8WXF3	0.858221	0.0271606
seq.8008.28	O00198	0.866954	0.0271606
seq.19262.219	P49748	1.05838	0.0272591
seq.9086.95	O75556	1.18158	0.0274283
seq.13439.6	P0C7M6	1.00723	0.0275987
seq.22023.3	Q8N5Z0	0.915298	0.0275987
seq.7852.9	Q9H2K0	1.18386	0.0276072
seq.6035.2	P15907	1.1228	0.0277153
seq.13494.6	Q8N5B7	0.854877	0.027924
seq.17675.17	Q9NPJ3	1.11873	0.0281011
seq.5005.4	P53778	1.1025	0.028136
seq.4355.13	Q9UIK4	1.24536	0.0282161
seq.20942.4	Q8NHS0	1.2022	0.0282246
seq.22033.32	P42768	1.03617	0.0282246
seq.16594.44	Q9NVQ4	0.872581	0.0283489
seq.2811.27	Q15389	0.852669	0.0283489
seq.8263.64	Q8TAI1	0.851284	0.0287169
seq.5730.60	O95715	0.998874	0.0287383
seq.11590.5	Q86U06	0.850719	0.0287715
seq.20960.47	Q96AE4	1.06046	0.0287715
seq.12794.6	Q96MN2	0.981748	0.0288529
seq.13657.2	Q96T60	1.17099	0.0288529
seq.25308.8	P53667	1.061	0.0288529
seq.3591.51	P55285	0.946253	0.0289257
seq.23685.132	Q8TC57	0.97821	0.0290216
seq.12826.5	Q92911	0.857281	0.029089
seq.2178.55	HCE003167	1.01923	0.029089
seq.23173.3	P01033	0.848253	0.0292003
seq.11160.56	Q9H9V4	0.899062	0.0293011
seq.5383.14	Q96RJ3	1.27403	0.0294311
seq.5480.49	P13501	0.927177	0.0294311
seq.4771.10	Q92484	0.846392	0.0296066
seq.24676.105	P57076	0.95813	0.0298656
seq.13511.29	Q01826	0.845904	0.0299231
seq.6913.189	P26583	0.842762	0.0305717
seq.23424.4	C9JTQ0	0.843242	0.0307458
seq.17781.191	Q9H492	1.02182	0.0307626
seq.19131.184	Q01085	1.26244	0.0307626
seq.17735.130	O95166	0.993158	0.0310327
seq.9513.9	Q9HCT0	0.842252	0.0311033
seq.24259.24	Q8IVH2	1.42181	0.0315183
seq.19154.41	P07093	0.837438	0.031713
seq.23325.18	Q96MC5	0.837379	0.031713
seq.25249.33	P29803	1.30121	0.031713
seq.5007.1	Q16539	1.12847	0.031713
seq.20195.13	Q9BYX4	1.15169	0.0317173
seq.21958.4	Q12979	1.19972	0.0317776
seq.24642.21	A1XBS5	0.836716	0.0317776
seq.9110.2	Q9BSW7	0.902356	0.0317776
seq.12712.9	Q9NP66	0.840959	0.0320838
seq.3034.1	P14136	1.09642	0.0320838
seq.21736.60	Q7LGA3	0.83524	0.0320982
seq.12717.65	O15405	1.11897	0.0322447
seq.3445.53	Q13261	0.899904	0.0323148
seq.6553.68	Q9UL16	0.984656	0.0323148
seq.24444.10	Q6P3X3	1.04871	0.0324703
seq.9201.13	P37802	0.923977	0.0325479
seq.11407.57	Q9NRY6	0.8326	0.0325549
seq.5259.2	O43318|Q15750	1.24572	0.0325549
seq.11692.21	Q6S5L8	0.834482	0.0325697
seq.12748.6	Q58F21	0.901594	0.0326197
seq.17756.69	P32321	1.32313	0.0326197
seq.4474.19	P62979	0.832416	0.0326197
seq.8040.9	Q68G75	1.17728	0.0326197
seq.9835.16	P47895	0.866643	0.0326197
seq.23248.1	Q96GT9	0.971185	0.0328551
seq.5231.79	Q8NBP7	0.846639	0.0328551
seq.5253.1	P54750	1.05094	0.0328551
seq.2682.68	P10809	1.09408	0.03293
seq.12530.14	P61024	0.829784	0.0329374
seq.12658.72	Q9H999	0.931837	0.0329519
seq.19122.47	O14950	1.22221	0.0329519
seq.8314.71	P15586	0.845176	0.0329557
seq.8095.213	P30405	1.08703	0.0329798
seq.8913.22	Q96RL6	0.85771	0.0330713
seq.11544.39	Q92576	0.826897	0.0332197
seq.12701.1	O60739	1.25462	0.0332197
seq.13529.39	Q9ULW6	0.830093	0.0332197
seq.17403.14	P45954	0.88947	0.0332197
seq.21752.10	Q8IXI2	1.0002	0.0332197
seq.3213.65	P14543	0.827818	0.0332197
seq.6406.3	Q9C002	0.835976	0.0332197
seq.9107.59	Q8N2F6	0.827522	0.0332197
seq.12718.43	Q9Y237	1.15109	0.0333501
seq.10737.96	P30740	1.09032	0.0334645
seq.19819.7	Q2M5E4	0.879562	0.0334754
seq.19236.24	P53999	0.906394	0.034066
seq.13541.1	Q8N699	0.822982	0.0341333
seq.9341.1	Q9GZP0	0.822681	0.0342062
seq.23575.58	Q49B96	1.04319	0.0342876
seq.7866.11	Q96LL9	1.9127	0.0345103
seq.12738.43	Q9Y2I1	0.823559	0.0345227
seq.20936.8	Q17R31	1.49232	0.034612
seq.19110.6	Q9Y316	1.1409	0.034653
seq.13570.43	Q00341	0.820144	0.0347478
seq.4440.15	Q96P31	0.882328	0.0347478
seq.13078.3	P41208	1.03911	0.0349333
seq.13530.5	Q9UKP6	1.06293	0.0350033
seq.20433.19	Q9BYD6	1.06132	0.0352012
seq.9524.46	Q6ZUB0	0.818231	0.0352012
seq.11190.129	Q96TA2	0.816275	0.0357234
seq.13552.7	Q9UH65	1.00225	0.036404
seq.6230.56	O95813	0.827644	0.036404
seq.8931.124	P27469	0.821329	0.036404
seq.20133.1	P43357	0.813497	0.036511
seq.14663.44	O76064	0.865247	0.0366398
seq.25967.34	P01033	0.827125	0.036725
seq.12783.29	P52272	0.877467	0.0367622
seq.21915.2	Q5T2D3	1.05992	0.0369164
seq.5225.50	P68400|P67870	1.79691	0.0369164
seq.14098.28	P49589	0.952113	0.0369617
seq.5248.68	P30405	1.09102	0.0369646
seq.8699.43	Q9NZV1	0.854145	0.037261
seq.24954.83	Q10567	1.08907	0.0372675
seq.13053.6	Q9UN76	0.890509	0.0374805
seq.24318.13	Q7Z6J4	0.816225	0.0375193
seq.21120.3	Q8N183	0.808162	0.0375534
seq.25453.57	Q9BZX4	0.808467	0.0375534
seq.18321.38	P13995	0.808928	0.0380913
seq.18483.36	P47224	0.806573	0.0380913
seq.11363.58	P55087	0.84897	0.0382899
seq.14037.18	Q9H6Z4	1.07449	0.0382899
seq.22834.21	Q9NPG8	1.22568	0.0383943
seq.24111.10	P26641	1.14449	0.0383943
seq.4428.1	Q9Y4C5	0.804646	0.0383943
seq.4907.56	P02671|P02675|P02679	0.821516	0.0387903
seq.15418.25	P53779	1.14736	0.0388154
seq.18415.16	Q9H0F7	0.856563	0.0388154
seq.5262.57	O75815	0.896075	0.0389383
seq.6421.52	P05015	0.804804	0.0389902
seq.7995.16	B2RUY7	0.853986	0.0391106
seq.11537.12	Q9UP52	0.80108	0.0393272
seq.12904.180	O60494	0.813792	0.0394397
seq.4566.24	Q6UXX9	0.899122	0.0395237
seq.4989.7	P02679	0.81895	0.0395237
seq.12022.12	Q13485	0.92733	0.0396605
seq.12681.63	Q9UK80	0.924011	0.0396605
seq.13473.55	P23677	0.894185	0.0396605
seq.19168.71	O43586	0.848095	0.0396605
seq.20167.6	Q92930	1.1664	0.0396605
seq.4130.71	P10767	1.14772	0.0396605
seq.6281.51	Q16842	0.880801	0.0396605
seq.8894.80	Q99729	1.0063	0.0396605
seq.19170.25	Q9NRF9	0.798164	0.0397022
seq.11567.23	P21506	0.797853	0.0397494
seq.23923.26	P49593	1.13989	0.0398672
seq.11926.23	Q6PD74	0.795942	0.0400414
seq.12659.13	Q9NTK5	1.1002	0.0400414
seq.12694.28	Q9UNQ2	0.796639	0.0400414
seq.13463.1	Q92626	0.795822	0.0400414
seq.16765.52	P02775	0.796645	0.0400414
seq.16883.57	P20338	1.02761	0.0400414
seq.19802.22	O00559	1.04762	0.0400414
seq.7065.1	O95866	0.795681	0.0400414
seq.24698.12	Q99633	0.80488	0.040147
seq.12687.2	Q16698	1.00032	0.0401512
seq.13976.9	Q92888	1.3244	0.0401635
seq.13947.371	Q9BQG2	1.04532	0.0404582
seq.17513.11	P50995	1.25974	0.0405078
seq.21660.4	Q9Y6B6	0.793629	0.0405078
seq.22050.19	Q9BQD3	0.793709	0.0405078
seq.12438.127	P29372	0.818536	0.0405599
seq.5715.4	Q9BUJ0	0.935362	0.0405599
seq.22534.14	P60510	0.978379	0.0405635
seq.23525.27	Q9Y314	0.966952	0.0405635
seq.20441.35	P19388	1.11912	0.0408587
seq.21909.10	P08648|P05556	0.862023	0.0408938
seq.24455.2	Q8TDY4	0.942563	0.0408938
seq.3525.4		0.791918	0.0408938
seq.9765.4	Q9NXR1	0.879974	0.0410336
seq.21430.4	P47712	1.48608	0.0411936
seq.7770.25	Q9UMS0	0.97511	0.0415708
seq.20965.18	A6NCE7	0.951256	0.0416171
seq.12491.23	Q9Y696	1.31732	0.0416523
seq.11220.53	Q8TEF2	0.839049	0.0419801
seq.25094.9	Q9NR19	0.967059	0.0420304
seq.25280.2	Q9UGP4	1.00958	0.0420304
seq.3481.87	Q9NQW7	0.953816	0.0420304
seq.6280.11	O95206	0.931186	0.0421669
seq.25256.153	P68104	1.06975	0.0424546
seq.15389.1	Q16595	0.786327	0.0426322
seq.19482.11	Q9BSH5	0.802613	0.0426622
seq.11955.1	Q07960	1.77138	0.0431182
seq.19755.38	Q9UII2	1.46097	0.0431182
seq.23278.13	P52815	0.943331	0.0431182
seq.4862.63	Q13873	0.784923	0.0431182
seq.5129.12	Q14162	0.784883	0.0431182
seq.6294.11	Q86Y30	0.866748	0.0431182
seq.9802.27	Q96AD5	0.784498	0.0431182
seq.2697.7	P02776	0.787804	0.0432849
seq.12528.40	Q96S55	0.846979	0.0433033
seq.13085.18	P43220	0.783183	0.0433033
seq.21913.5	O15391	0.961533	0.0433033
seq.6538.90	Q8IYS2	0.934515	0.0433959
seq.11421.10	Q9H223	0.782487	0.043441
seq.10063.10	Q9NW38	1.05179	0.0434891
seq.12425.104	P62330	0.817592	0.0434891
seq.11338.49	P51451	0.781711	0.0435832
seq.13639.101	O60763	1.2466	0.0435832
seq.12498.12	O14907	1.00573	0.0438771
seq.11572.4	P50570	1.1441	0.0438909
seq.21857.26	P63244	1.03472	0.044094
seq.18322.15	Q6NYC1	0.895005	0.0441871
seq.15534.26	P40926	0.966481	0.044429
seq.10534.40	P09874	0.778413	0.0446673
seq.25042.3	P23368	0.934238	0.0446848
seq.12532.28	P49427	0.784971	0.0447514
seq.12916.3	P56278	0.777151	0.0450527
seq.8775.61	Q8N5W8	0.804378	0.0451161
seq.11671.19	P55201	0.812443	0.0456832
seq.17326.44	Q9BVJ7	0.863064	0.0457404
seq.7761.125	Q9Y259	1.05556	0.0462088
seq.8034.6	A6NNA5	0.773543	0.0463761
seq.15524.30	P15259	0.933438	0.0468366
seq.24261.202	O43293	1.13367	0.0468366
seq.3738.54	P09603	0.854891	0.0468366
seq.4547.59	Q9NZU1	0.776855	0.0468366
seq.12329.21	Q15418	0.778018	0.0468387
seq.21811.20	Q9NP64	0.783872	0.0468387
seq.24689.9	Q6NZI2	0.77146	0.0468387
seq.5599.88	Q8NBM8	0.770931	0.0469934
seq.12779.30	Q9UKN5	0.89214	0.0471854
seq.8535.102	Q6E0U4	0.769848	0.0474255
seq.11438.6	P25686	0.903732	0.0474906
seq.18193.165	Q9UBU8	0.769319	0.0475303
seq.22547.17	P29558	0.956496	0.0476369
seq.23663.28	P21283	1.14725	0.0476369
seq.2431.17	P08311	0.777029	0.0476369
seq.4717.55	P08700	0.932237	0.0476369
seq.9402.18	Q8N8Z6	0.767849	0.0479554
seq.2906.55	P05112	0.962058	0.0482645
seq.21697.57	Q8IZF7	0.766799	0.048357
seq.23320.11	Q9H7P6	1.21234	0.0484008
seq.25468.5	P48436	0.766507	0.0484008
seq.9169.14	P55854	1.00881	0.0485475
seq.5748.20	Q13510	0.986661	0.0485642
seq.9789.52	Q8WXH0	1.03352	0.048766
seq.10396.6	Q07820	0.78774	0.0490685
seq.13062.4	O60234	0.910095	0.0490909
seq.12661.44	Q9H0R8	0.866743	0.0491391
seq.6502.50	Q9NZV1	0.888673	0.04925
seq.14013.11	Q92844	1.05093	0.0493421
seq.7713.102	Q06787	1.25659	0.0493485
seq.12812.25	P14621	0.773189	0.0493767
seq.12515.45	Q9BZX2	0.768399	0.0494076
seq.12698.72	O00629	0.773246	0.0495163
seq.19109.32	Q8IYN2	0.76206	0.0495163
seq.3525.2		0.76209	0.0495163
seq.19615.213	Q9H0P0	0.911516	0.0495436
seq.21757.49	Q9UPT9	1.03092	0.0495436
seq.14095.1	P26718	0.933288	0.0495576
T0 vs T2 [Downregulated]
seq.7200.4	Q9ULH4	-1.50097	0.000377734
seq.20247.17	O14531	-1.83017	0.00043993
seq.7018.10	Q9UJK0	-1.76905	0.000748083
seq.9391.60	Q9UHG2	-1.66892	0.000800955
seq.21444.40	P20151	-1.72814	0.000855499
seq.23259.23	Q8WVE0	-1.57039	0.000855499
seq.17145.1	P05109|P06702	-1.34263	0.000892594
seq.2848.2	Q9Y5W5	-1.53263	0.000892594
seq.6210.100	P01569	-1.51972	0.0012258
seq.3518.54	Q96IY4	-1.33197	0.00133129
seq.7048.4	Q7Z692	-1.93521	0.00133129
seq.25261.42	Q6ZW76	-1.63348	0.00144738
seq.7846.44	Q9UQ72	-1.57557	0.00144738
seq.21180.16	Q63HM9	-1.26413	0.00152726
seq.20211.75	Q96PP8	-1.59912	0.00155182
seq.21255.2	O15492	-1.55669	0.00155182
seq.18194.18	Q0Z7S8	-1.53711	0.00162406
seq.10910.6	O75871	-1.50283	0.0016795
seq.6527.1	Q7L0X0	-1.29489	0.0016795
seq.18893.26	Q9Y653	-1.5007	0.00171436
seq.23228.2	Q8N812	-1.72618	0.00171436
seq.10955.4	Q8IUN9	-1.7011	0.00177337
seq.6997.32	Q9ULW5	-1.23988	0.00177337
seq.7249.37	Q9HD36	-1.63696	0.00177381
seq.21114.18	Q9UKB3	-1.62535	0.00191005
seq.10842.7	Q9P109	-1.74961	0.00213329
seq.9436.2	P41134	-1.2572	0.00232865
seq.9372.157	O60487	-1.61085	0.00236141
seq.10817.26	Q6UXN7	-1.61213	0.00236232
seq.18332.17	O14810	-1.45641	0.00248274
seq.20535.68	Q8NFR9	-1.21825	0.00248274
seq.2770.51	P22362	-1.4114	0.00248274
seq.20134.27	Q9UEW3	-1.71808	0.00258368
seq.22805.18	Q96EK4	-1.37726	0.00258368
seq.4696.2	P05413	-1.38333	0.00258368
seq.5584.21	P20062	-1.2109	0.00258368
seq.19247.1	P51668	-1.58066	0.00263572
seq.20545.17	P55082	-1.46966	0.00263572
seq.18192.69	P43359	-1.53782	0.00276889
seq.3289.19	Q9NS85	-1.40862	0.00276889
seq.23263.9	Q96SI1	-1.44382	0.00291456
seq.11715.1	P14859	-1.42441	0.00304544
seq.4238.4	Q9HAP6	-1.16205	0.00304544
seq.6633.43	B0FP48	-1.42028	0.00304544
seq.7210.25	P51693	-1.17502	0.00304544
seq.9773.15	Q8NC42	-1.50726	0.00304544
seq.14077.6	O75636	-1.65635	0.00307753
seq.20427.18	Q9H944	-1.38305	0.00307753
seq.4472.5	P07951	-1.43271	0.00307753
seq.14249.68	Q9UJV3	-1.41396	0.00324208
seq.9081.39	Q99726	-1.624	0.00325838
seq.12030.82	P17661	-1.42225	0.00329238
seq.18212.43	P46439	-1.57346	0.00347098
seq.20426.34	Q96KN4	-1.48164	0.00347098
seq.25259.7	Q9BQA9	-1.15308	0.00347098
seq.21636.63	P52298	-1.55573	0.00351747
seq.7721.81	Q06787	-1.40024	0.00351747
seq.12576.21	P43357	-1.50424	0.00364493
seq.2889.37	Q16619	-1.25651	0.00366252
seq.8231.122	P17948	-1.12783	0.00366252
seq.12968.2	Q16527	-1.44197	0.00366503
seq.2249.25	HCE004333	-1.21868	0.00366503
seq.20411.52	Q6PID6	-1.28459	0.00381625
seq.2611.72	Q06418	-1.1209	0.00381625
seq.2976.58	Q02413	-1.35949	0.00381625
seq.3450.4	Q92876	-1.34626	0.00400776
seq.6927.7	P52848	-1.27512	0.00400776
seq.25253.17	Q5JWF2|P63092	-1.33649	0.00428285
seq.11513.92	P28907	-1.56206	0.00433289
seq.15416.54	Q86SG7	-1.12085	0.00433289
seq.18404.22	Q6NXT1	-1.37293	0.00439832
seq.22469.103	A2RU54	-1.11448	0.00443127
seq.2917.3	O14788	-1.3343	0.00448638
seq.11459.81	P55199	-1.30315	0.00460682
seq.13517.3	Q3KNS1	-1.37426	0.00460682
seq.11327.56	P49760	-1.32832	0.00480211
seq.18182.24	P35558	-1.35173	0.00486281
seq.20460.22	Q8IY31	-1.50199	0.00492867
seq.7247.1	Q5T7V8	-1.48077	0.00518909
seq.18208.3	O95067	-1.2868	0.00521961
seq.23564.83	Q5VZV1	-1.3244	0.00521961
seq.7242.14	Q8IW00	-1.31343	0.00521961
seq.7921.65	Q86VR8	-1.08142	0.00521961
seq.18195.3	Q8WV07	-1.36495	0.00553804
seq.2809.25	O75173	-1.21993	0.00555254
seq.14114.18	Q8IYJ0	-1.3466	0.00556548
seq.16304.6	Q9BXB1	-1.37272	0.0057065
seq.7152.5	Q8TDQ0	-1.07144	0.0057065
seq.18927.14	Q6H3X3	-1.29645	0.00577082
seq.13742.66	Q9GZX6	-1.06061	0.00586486
seq.14229.5	O95396	-1.39846	0.00586486
seq.9279.7	Q5DX21	-1.52103	0.00586486
seq.11666.72	P57771	-1.35601	0.0060423
seq.2827.23	P78423	-1.06506	0.00605152
seq.15675.3	P17676	-1.52145	0.00608748
seq.15306.20	P01591	-1.36118	0.00614691
seq.2607.54	O75462|Q9UBD9	-1.05286	0.00628389
seq.2829.19	Q8NEV9|Q14213	-1.06637	0.00645794
seq.9310.2	P10966	-1.29073	0.00660427
seq.10472.53	Q92956	-1.37837	0.00661446
seq.10814.7	P06126	-1.37008	0.00668335
seq.11318.20	Q6Q788	-1.0593	0.00673053
seq.12923.51	Q04695	-1.36052	0.00673053
seq.19316.2	Q8IWL3	-1.31138	0.00682561
seq.18231.147	Q9UKY0	-1.40255	0.00704786
seq.5954.62	P01270	-1.16652	0.00729683
seq.2693.20	P13725	-1.2949	0.00746793
seq.14028.22	O00443	-1.12695	0.00747742
seq.19237.17	P30046	-1.3411	0.00759266
seq.21269.198	P34913	-1.11745	0.00759266
seq.14662.6	P28698	-1.21859	0.00761535
seq.24892.8	Q9BZQ2	-1.02673	0.0079711
seq.23345.2	Q8N987	-1.41487	0.00803994
seq.24420.57	Q9BU89	-1.13637	0.00806925
seq.5110.84	P58400	-1.22707	0.00806925
seq.3049.61	P07477	-1.44414	0.00808304
seq.10580.14	Q6UW10	-1.44936	0.00817258
seq.14245.195	Q9UNH6	-1.34477	0.00817258
seq.10571.14	P26572	-1.1728	0.00827911
seq.22492.108	Q8TAP4	-1.1531	0.00834463
seq.6232.54	P42081	-1.01621	0.00858617
seq.9880.33	P48775	-1.22726	0.00858617
seq.14314.6	Q13356	-1.46854	0.00889075
seq.25247.12	Q8IUR7	-1.25748	0.00889075
seq.9532.5	Q9NX94	-1.02954	0.00891952
seq.11118.107	Q9H0T7	-1.28085	0.00897314
seq.13689.2	P11926	-1.15605	0.00897314
seq.23632.22	Q499Z3	-1.37029	0.00897314
seq.7948.129	A6NH11	-1.00854	0.00909954
seq.10603.1	P15516	-1.0072	0.00917112
seq.6520.87	P08493	-1.0154	0.00925155
seq.22548.18	O14921	-1.29917	0.00944825
seq.23675.16	Q8TAP6	-1.24513	0.00944825
seq.25074.119	Q6ZS86	-1.28143	0.00944825
seq.25121.7	Q5JPE7	-1.00976	0.00970621
seq.4476.22	P43403	-1.27124	0.0104217
seq.6620.82	Q96FE5	-1.1891	0.010426
seq.6986.17	Q9Y662	-0.98959	0.0106345
seq.6935.123	Q13145	-1.24445	0.0107141
seq.3004.67	Q9BQ51	-1.14273	0.0109248
seq.11137.43	P32927	-1.36273	0.0109646
seq.19310.81	O14579	-1.41056	0.0111343
seq.6617.12	Q6DN72	-1.25944	0.011358
seq.5927.4	O95389	-1.28249	0.0115652
seq.8016.19	Q9NNZ3	-1.37576	0.0115652
seq.9082.25	Q5TEA6	-1.18366	0.0115748
seq.4224.7	O60506	-1.21473	0.0118735
seq.7879.12	P08684	-0.972271	0.0119466
seq.11281.6	Q14451	-1.38513	0.0120047
seq.10767.52	Q8IZP9	-1.3953	0.0122985
seq.9599.6	Q8IYJ0	-1.18763	0.0126366
seq.21751.6	O75317|Q8TAF3	-1.1735	0.0126689
seq.9229.9	P40313	-1.33465	0.0126689
seq.14197.2	O75626	-1.36061	0.0129628
seq.7071.23	Q9UKM7	-1.05243	0.0129628
seq.2636.10	P36941	-1.17597	0.0132213
seq.14100.63	P02747	-0.956872	0.0132605
seq.22505.24	Q4G0N4	-1.11783	0.0132605
seq.5034.79	P07478	-1.22067	0.0135196
seq.11294.7	Q9ULS5	-1.25296	0.0136043
seq.21146.187	O00294	-1.14446	0.0136609
seq.13007.66	Q6JVE6	-1.28119	0.0140799
seq.2993.1	O95256	-0.958367	0.0141458
seq.17453.34	P00450	-1.23246	0.0142313
seq.21290.66	O60921	-1.31228	0.0148913
seq.7090.17	Q10472	-1.2014	0.0149707
seq.17468.1	Q9UMX1	-1.1847	0.0155444
seq.16081.38	O60218	-1.15067	0.015634
seq.3326.58	Q9BY67	-0.98604	0.015634
seq.9303.9	O75144	-0.939401	0.015634
seq.3192.3	Q96KP4	-1.21739	0.0160934
seq.8997.4	O95502	-1.0575	0.0160934
seq.13958.5	Q8TBY0	-1.08654	0.0162579
seq.6969.14	Q8TCV5	-1.15624	0.0162579
seq.14692.3	Q8N554	-1.23429	0.0163272
seq.19584.33	P31371	-1.06076	0.0166637
seq.13119.26	Q9UK55	-1.0877	0.0167659
seq.9264.11	P43234	-1.06651	0.0167659
seq.18235.16	A6NDG6	-0.938544	0.0167747
seq.6019.12	P0C862	-1.14891	0.0169111
seq.3758.63	P04070	-1.00043	0.0169619
seq.11653.69	P48067	-1.16612	0.0169652
seq.3218.8	Q04609	-1.1517	0.0170112
seq.13465.5	P53805	-1.13818	0.0170422
seq.22514.12	Q969F2	-1.15819	0.0170736
seq.4878.3	P00742	-0.943075	0.0170736
seq.21732.78	Q7Z7E8	-1.05111	0.0171603
seq.23648.36	Q8WTU0	-0.920168	0.0177654
seq.21173.25	Q12926	-1.02152	0.0178265
seq.3077.66	P00742	-0.986113	0.018311
seq.23624.34	Q9NZ42	-0.912978	0.0187955
seq.25277.51	Q8TE04	-1.29503	0.0188645
seq.15321.8	Q6PUV4	-1.11382	0.0189572
seq.4480.59	P01024	-1.11312	0.0190968
seq.4437.56	O75356	-0.979957	0.0191235
seq.14633.26	Q8NFB2	-1.34229	0.0192699
seq.17747.45	Q13077	-1.20019	0.0196136
seq.5107.7	P46531	-0.968811	0.0198336
seq.2617.56	P21860	-0.995849	0.0200592
seq.24928.20	Q6P582	-1.08641	0.0203958
seq.25454.38	P55345	-0.983405	0.020634
seq.6404.20	O75973	-1.09806	0.0207406
seq.17703.40	O75496	-1.17805	0.0208264
seq.21663.149	Q92185	-1.00066	0.0208264
seq.25466.84	O15229	-1.09069	0.0208264
seq.6897.38	O94766	-0.977124	0.0208264
seq.9495.10	Q6UXB2	-0.899198	0.0208264
seq.5339.49	P06702	-0.898673	0.0208333
seq.7082.2	Q6ZMB0	-1.24813	0.0208333
seq.10854.15	Q9P109	-1.46608	0.0208954
seq.2775.54	Q96PD4	-0.94434	0.0208954
seq.22465.43	Q14469	-1.2216	0.0211784
seq.9254.18	P12319	-1.19035	0.0211983
seq.9271.101	Q13586	-1.21012	0.0211983
seq.9312.8	P25311	-0.895449	0.0212899
seq.2229.54	HCE003183	-0.944575	0.0218317
seq.20219.25	P08473	-1.14569	0.0218982
seq.15674.3	P11912	-1.05614	0.0220307
seq.13610.9	P43363	-0.888467	0.0225813
seq.21450.333	Q92851	-1.12185	0.0225813
seq.6054.6	O95157	-0.888237	0.0225813
seq.3499.77	Q9UHF5	-0.998558	0.0226378
seq.13932.45	Q14155	-1.11672	0.0228385
seq.11837.7	Q9Y5U5	-1.08035	0.0229132
seq.24904.121	Q6ZWJ1	-0.945695	0.0229132
seq.4127.75	P13671	-0.884569	0.0229132
seq.2429.27	P07357|P07358|P07360	-1.08091	0.0229857
seq.7818.101	Q6ZN66	-1.1427	0.0232887
seq.18227.3	O75956	-1.00454	0.0233551
seq.6992.67	P02042	-1.21274	0.0237494
seq.24923.27	Q0VDG4	-0.988881	0.0246427
seq.8859.51	O75493	-1.1283	0.0246467
seq.14128.121	P01566	-1.05971	0.0248989
seq.20541.73	P29016	-1.05925	0.0249249
seq.2813.11	O00253	-1.03235	0.0249424
seq.9224.20	P16471	-1.07076	0.0249424
seq.12046.51	Q13148	-0.88132	0.0250496
seq.6020.52	O95399	-1.11053	0.025051
seq.3387.1	O75914	-0.964827	0.0252896
seq.6994.19	Q9UK00	-1.05015	0.0252896
seq.17432.25	P27144	-1.28688	0.0255001
seq.10041.3	P41235	-1.01506	0.0259865
seq.11422.2	O60479	-1.00048	0.0259865
seq.17736.105	Q7Z2E3	-0.889234	0.0259865
seq.2860.19	P52292	-0.969941	0.0259865
seq.6932.42	P08648	-0.865573	0.0259865
seq.10895.28	Q86T26	-1.07969	0.02638
seq.12808.103	Q9Y2V2	-0.901477	0.0265029
seq.2633.52	P78552	-1.09888	0.0265029
seq.3024.18	P08697	-1.01866	0.0265029
seq.17750.8	P31350	-0.854828	0.027924
seq.3186.2	P06681	-0.85162	0.0286471
seq.23540.3	P51948	-1.15304	0.0287715
seq.9969.8	Q86VW1	-1.06395	0.0292003
seq.15511.37	O95502	-0.970571	0.0293206
seq.15566.10	P51911	-0.844796	0.0300308
seq.13229.20	O15151	-0.861407	0.0301227
seq.22838.39	Q9UIE0	-1.12766	0.0305717
seq.16908.5	P23515	-0.841813	0.0307626
seq.8766.29	A6NI73	-1.17835	0.0310721
seq.5837.49	P42702	-0.987991	0.0313483
seq.9249.17	Q9P0T7	-1.06122	0.0315338
seq.12452.32	Q86Y97	-0.975351	0.031713
seq.19518.12	P52790	-1.10662	0.031713
seq.22545.20	Q86SE5	-1.10808	0.031713
seq.9581.4	O94906	-1.19008	0.031713
seq.21901.14	P26006|P05556	-1.07563	0.031865
seq.9337.43	P20366	-1.01709	0.0320838
seq.23292.1	Q8N8E3	-1.11095	0.0322447
seq.18197.97	P17540	-1.12283	0.0323148
seq.3346.72	Q96GD4	-0.990158	0.0323148
seq.7046.6	Q96LM9	-0.833305	0.0324703
seq.22532.59	A1L4L8	-1.04596	0.0325549
seq.14334.3	P35243	-1.33821	0.0326197
seq.7128.9	Q5GFL6	-0.860846	0.0326197
seq.8062.15	Q9NVM1	-0.831334	0.0326197
seq.2946.52	P00746	-1.03272	0.0327887
seq.18413.24	P49703	-0.946962	0.0329519
seq.13377.3	Q8N8Q1	-1.12742	0.0331055
seq.12001.7	Q07157	-0.977167	0.0332197
seq.2871.73	Q06609	-0.969676	0.0332197
seq.3506.49	P01374|Q06643	-1.00389	0.0332197
seq.4763.31	P43652	-0.907161	0.0332197
seq.11231.12	Q6P4F2	-1.07354	0.0332392
seq.21536.65	Q8WVH0	-1.10938	0.0332392
seq.11709.29	Q92523	-1.00273	0.033514
seq.3178.5	P53634	-1.14509	0.033514
seq.11208.15	Q9UK23	-0.908699	0.0336115
seq.15426.5	Q99519	-0.834782	0.0336115
seq.25917.12	P06865	-2.05446	0.0339898
seq.6415.90	P22792	-0.823283	0.034066
seq.15358.28	P05408	-1.35684	0.0342875
seq.10892.8	Q99650	-0.823857	0.0347218
seq.3651.50	P35968	-1.09634	0.0347218
seq.12488.9	Q9ULC4	-0.826204	0.0347722
seq.17451.13	O43521	-1.12303	0.0350033
seq.14756.29	P13598	-0.869193	0.0352012
seq.21696.80	Q6PJG9	-0.872766	0.035716
seq.17331.138	Q96MU8	-1.07758	0.0357234
seq.19302.7	Q6P9H5	-1.06988	0.0357234
seq.19631.13	P01042	-0.947996	0.036457
seq.18196.8	P43652	-0.813478	0.036511
seq.8044.90	P55808	-0.86412	0.036511
seq.20117.5	Q13542	-0.862539	0.0365468
seq.5834.18	P15248	-0.981033	0.0367461
seq.10572.65	O60676	-0.913196	0.0369617
seq.20056.7	Q9ULW2	-0.986158	0.0371485
seq.14216.35	Q7L014	-1.41676	0.0371808
seq.11180.17	Q92922	-1.13615	0.0371817
seq.6356.3	P15086	-0.954432	0.037222
seq.22363.31	Q9BUB4	-0.958686	0.037261
seq.3070.1	P60568	-1.0712	0.0373512
seq.6965.19	Q9UHC6	-0.826211	0.0374419
seq.11142.11	O95841	-0.822373	0.0375534
seq.2816.50	P50895	-0.979876	0.0375534
seq.2972.57	P18075	-1.06148	0.0380415
seq.13097.11	Q92843	-0.806302	0.0381616
seq.15375.49	P15086	-0.915804	0.0382442
seq.2381.52	P01031	-0.805534	0.0382899
seq.3322.52	Q6UXM1	-0.926258	0.0382899
seq.13434.172	Q9NVD7	-0.80452	0.0383943
seq.18870.1	P07766	-0.804732	0.0383943
seq.23385.18	Q8WTX7	-1.21304	0.0383943
seq.4423.77	Q07817	-0.962068	0.0384508
seq.16535.61	P42212	-0.949979	0.0386094
seq.4910.21	P04054	-1.02071	0.0388154
seq.21286.29	P62913	-1.08126	0.0391079
seq.2054.3		-0.862155	0.0391467
seq.20579.50	P20916	-0.902604	0.0393426
seq.22833.74	P0CG32	-0.909973	0.0393612
seq.19623.26	P08865	-0.799773	0.0396278
seq.11143.32	Q96PB7	-0.888952	0.0396605
seq.11430.49	Q86Y01	-1.04349	0.0396605
seq.21706.29	O75019	-0.830662	0.0396605
seq.5526.53	Q9Y5U5	-0.799196	0.0396605
seq.8326.63	Q6IA17	-1.50428	0.0396605
seq.15381.45	Q16832	-0.982359	0.0397494
seq.25117.17	Q15124	-0.863594	0.0398672
seq.10613.33	Q6P4E1	-0.947575	0.0400414
seq.12873.11	P16150	-0.864867	0.0400414
seq.23322.2	O60682	-0.796225	0.0400414
seq.4436.1	O75355	-1.07537	0.0400414
seq.7140.1	P08217	-0.809006	0.0400414
seq.3489.9	P26441	-0.999026	0.0402256
seq.21457.141	Q96MF6	-0.793825	0.0405078
seq.2911.27	P21741	-0.965046	0.0405599
seq.4564.2	O60486	-0.833185	0.0406421
seq.23692.19	Q9H6R3	-0.956073	0.0408938
seq.23783.22	Q9BQ89	-1.04454	0.0415708
seq.12690.33	Q9P0V9	-0.851623	0.0420304
seq.25279.44	O15381	-0.926882	0.0424546
seq.22588.35	O60241	-0.887687	0.0425472
seq.11264.33	P47989	-0.878403	0.0431182
seq.14005.2	Q9P2D1	-0.98992	0.0431182
seq.19213.1	O60575	-1.04123	0.0431182
seq.3232.28	P13686	-0.813648	0.0431182
seq.3391.10	P48736	-0.901696	0.0431182
seq.20941.7	O95164	-0.883512	0.0431353
seq.12894.3	Q6ZW49	-0.783065	0.0433033
seq.8407.84	Q04721	-0.866859	0.0434069
seq.13591.31	P49642	-1.02222	0.0434891
seq.9369.174	Q9HCJ2	-0.872908	0.0440005
seq.5631.83	P12872	-1.03716	0.044094
seq.23404.16	Q9UI95	-1.01729	0.0440979
seq.6570.1	Q5TAT6	-0.933974	0.0445881
seq.10527.22	Q08211	-1.1121	0.0446848
seq.19563.3	Q9BYH1	-0.908196	0.0456579
seq.6507.16	O15394	-0.921229	0.0457404
seq.12455.48	Q9NPC7	-0.774998	0.0458365
seq.22076.34	Q92858	-0.948325	0.0458984
seq.11266.8	Q14242	-0.82582	0.0460238
seq.11542.11	Q96A57	-0.846142	0.0464629
seq.9183.7	P17181	-0.911701	0.0464629
seq.13124.20	Q6UXK2	-0.845522	0.0465713
seq.3446.7	Q13478	-0.791813	0.0465713
seq.19483.16	Q06136	-0.998366	0.0468366
seq.3200.49	Q9UKR3	-0.914935	0.0468387
seq.11380.84	Q9BX46	-1.02137	0.0469934
seq.9749.190	P13796	-0.776175	0.0474255
seq.7124.18	Q9HBE4	-0.779719	0.0474906
seq.22500.9	Q9P086	-1.01963	0.0476369
seq.6991.24	Q9Y231	-0.785794	0.0479554
seq.22509.9	Q5TEU4	-0.766441	0.0484008
seq.6561.77	P01602	-0.766294	0.0484302
seq.15497.9	O14792	-0.960207	0.0484835
seq.23382.30	Q9NNX9	-1.10759	0.0488461
seq.16854.17	Q9Y4Z0	-1.14779	0.0488639
seq.2620.4	P40189	-0.879532	0.04925
seq.2785.15	P80075	-0.88023	0.04925
seq.21707.15	Q5VWW1	-0.90014	0.0493421
seq.5807.77	P32970	-0.962015	0.0493485
seq.2273.34	HCE004359	-0.925259	0.0493767
seq.10558.26	Q9HC56	-0.812797	0.0495436
seq.18392.19	Q9NZL9	-0.885438	0.0497234
seq.9043.7	Q9UBB9	-1.04487	0.0498747

## Sheet: Metabolomics
List of differentially expressed metabolites (DEMs)
Gene	log2FC	adjusted p-value
T0 vs T1 [Upregulated]
Nil
T0 vs T1 [Downregulated]
Nil
T0 vs T2 [Upregulated]
Nil
T0 vs T2 [Downregulated]
Nil

## Sheet: Epigenetics
List of differentially methylated genes (DMGs)
Gene	log2FC	adjusted p-value
T0 vs T1 [Upregulated]
Nil
T0 vs T1 [Downregulated]
Nil
T0 vs T2 [Upregulated]
Nil
T0 vs T2 [Downregulated]
Nil
