# Supplementary material for: From Local to Systemic: The Journey of Tick Bite Biomarkers in Australian Patients
Source: Int J Mol Sci. 2025 Feb 11;26(4):1520. doi: 10.3390/ijms26041520 (PMC11855657; doi:10.3390/ijms26041520)
Supplement: Supplementary file 1 [file ijms-26-01520-s001.zip › Combined.Supplemental Table S2.GeneOntogeny.xlsx]

## Sheet: SpatialGO
ONTOLOGY	ID	Description	GeneRatio	BgRatio	pvalue	p.adjust	qvalue	geneID	Count
Spatial transcriptomics: Downregulated
Biological process	GO:0050911	detection of chemical stimulus involved in sensory perception of smell	76/865	431/18870	1.43792e-24	6.70214e-21	6.61443e-21	135941/403239/403244/120796/283092/286362/26494/390264/128360/127623/26246/391194/127059/127064/401993/441932/119749/219983/390199/390436/122742/390538/256148/219436/219437/119682/401665/390079/120787/196335/390892/219477/442186/283093/81318/219484/219957/283189/390181/391114/26533/441608/119765/442361/79317/81127/390439/441308/403253/403277/390190/26648/81466/4995/8387/7932/4993/26493/26538/5665…	76
Biological process	GO:0050907	detection of chemical stimulus involved in sensory perception	80/865	479/18870	3.16071e-24	7.36603e-21	7.26963e-21	135941/403239/403244/120796/283092/286362/26494/344892/390264/128360/127623/26246/391194/127059/127064/401993/441932/119749/219983/390199/390436/122742/390538/256148/219436/219437/119682/401665/390079/120787/196335/390892/219477/442186/283093/81318/219484/219957/283189/390181/391114/26533/441608/119765/442361/79317/81127/390439/441308/403253/403277/390190/26648/81466/4995/8387/7932/4993/26493/265…	80
Biological process	GO:0007608	sensory perception of smell	77/865	456/18870	1.18012e-23	1.83351e-20	1.80951e-20	135941/403239/403244/120796/283092/286362/26494/390264/128360/127623/26246/391194/127059/127064/401993/441932/119749/219983/390199/390436/122742/390538/256148/219436/219437/119682/401665/390079/120787/196335/390892/219477/442186/283093/81318/219484/219957/283189/390181/391114/26533/441608/119765/442361/79317/81127/390439/441308/403253/403277/390190/26648/81466/4995/8387/10941/7932/4993/26493/2653…	77
Biological process	GO:0006959	humoral immune response	32/865	258/18870	3.14901e-07	0.000366938	0.000362136	326/7124/5319/728358/653423/2302/1991/3078/3123/3448/3449/4057/5068/5196/5266/5473/6278/6280/6347/1880/3853/10148/10406/3441/60343/1379/3151/2919/3500/3501/3502/3503	32
Biological process	GO:0019730	antimicrobial humoral response	20/865	133/18870	2.7415e-06	0.00255563	0.00252218	5319/728358/653423/1991/4057/5068/5196/5266/5473/6278/6280/3853/10406/60343/3151/2919/3500/3501/3502/3503	20
Biological process	GO:0061844	antimicrobial humoral immune response mediated by antimicrobial peptide	14/865	83/18870	2.25962e-05	0.0175535	0.0173237	5319/728358/653423/1991/4057/5068/5196/5473/6278/6280/3853/60343/3151/2919	14
Cellular compartment	GO:0045111	intermediate filament cytoskeleton	29/936	250/19886	7.27363e-06	0.00251068	0.00251068	3875/387264/440050/728318/3123/3856/8689/9100/3853/3868/8687/57830/4744/83899/85290/5888/162605/337882/386676/386682/386683/386684/386674/386675/353323/337977/387273/100507608/6279	29
Cellular compartment	GO:0005882	intermediate filament	26/936	214/19886	9.33337e-06	0.00251068	0.00251068	3875/387264/440050/728318/3123/3856/8689/3853/3868/8687/57830/4744/83899/85290/162605/337882/386676/386682/386683/386684/386674/386675/353323/337977/387273/100507608	26
Cellular compartment	GO:0045095	keratin filament	15/936	97/19886	4.59348e-05	0.00823765	0.00823765	3875/728318/3856/8689/3853/3868/83899/85290/386676/386682/386683/386674/386675/353323/100507608	15
Molecular function	GO:0004984	olfactory receptor activity	75/891	429/18496	1.01838e-22	8.68679e-20	8.50081e-20	135941/403239/403244/120796/283092/286362/26494/390264/128360/127623/26246/391194/127059/127064/401993/441932/119749/219983/390199/390436/122742/390538/256148/219436/219437/119682/401665/390079/120787/196335/390892/219477/442186/283093/81318/219484/219957/283189/390181/391114/26533/441608/119765/442361/79317/81127/390439/441308/403253/403277/390190/26648/81466/4995/8387/7932/4993/26493/26538/5665…	75
Molecular function	GO:0005549	odorant binding	20/891	122/18496	1.46339e-06	0.000624134	0.000610771	26494/128360/219436/219437/219477/219484/219957/283189/390181/391114/441608/403277/390190/4993/26493/120066/391121/26341/403274/390168	20
Molecular function	GO:0005126	cytokine receptor binding	31/891	273/18496	8.66752e-06	0.00246447	0.0024117	3718/268/2688/7124/4914/245940/414325/100507588/3448/3449/3596/5196/5473/6347/6361/9244/10148/6363/55704/50604/1443/3441/1444/79031/116844/245909/6362/388372/2919/4050/6348	31
Molecular function	GO:0042379	chemokine receptor binding	12/891	74/18496	0.000201939	0.0430634	0.0421414	245940/414325/5196/5473/6347/6361/6363/245909/6362/388372/2919/6348	12
Spatial transcriptomics: Upregulated
Cellular compartment	GO:0062023	collagen-containing extracellular matrix	41/355	429/19886	1.57992e-18	4.26356e-16	3.08055e-16	348/710/1289/2263/3914/7078/3691/308/3958/311/3490/633/1291/1490/1634/2312/3913/3915/4239/5654/6590/7077/7123/7177/8425/2202/4313/3339/3911/4059/2192/6277/25878/25890/7148/6678/7045/563/1308/1281/4256	41
Cellular compartment	GO:0030055	cell-substrate junction	41/355	431/19886	1.86998e-18	4.26356e-16	3.08055e-16	2934/5339/6124/6156/6168/6181/3691/6202/10174/375/6208/6169/1499/7089/308/2273/79026/857/928/1495/3693/4035/8321/388/567/975/5094/2783/3339/7094/10787/3688/4179/1956/1308/83481/3303/3673/4026/6160/6205	41
Cellular compartment	GO:0005925	focal adhesion	39/355	421/19886	3.34495e-17	5.08433e-15	3.67358e-15	2934/5339/6124/6156/6168/6181/3691/6202/10174/375/6208/6169/1499/7089/308/2273/79026/857/928/1495/3693/4035/8321/388/567/975/5094/2783/3339/7094/10787/3688/4179/1956/3303/3673/4026/6160/6205	39
Biological process	GO:0043588	skin development	32/350	317/18870	6.60068e-15	1.5773e-11	1.29976e-11	1289/2263/3849/4014/5339/3861/3691/1832/388698/1499/8861/1041/2312/5493/9314/677/3911/3664/4926/11005/23086/57561/94234/147495/374454/427/144501/1956/1281/3488/3673/10628	32
Biological process	GO:0008544	epidermis development	35/350	385/18870	8.25381e-15	1.5773e-11	1.29976e-11	2263/3914/3849/4014/5048/5339/3861/1832/388698/224/1499/8861/1041/1490/2312/5493/9314/677/3911/3664/4926/11005/23086/51806/94234/147495/374454/427/144501/1956/1308/3488/3866/6647/10628	35
Molecular function	GO:0005201	extracellular matrix structural constituent	22/358	166/18496	1.22933e-12	6.95798e-10	6.12075e-10	1289/3914/3490/633/1291/1634/3913/3915/4239/8425/2202/3339/3911/2192/25878/25890/7148/6678/7045/1308/1281/4256	22
Molecular function	GO:0005178	integrin binding	19/358	154/18496	1.53482e-10	4.34353e-08	3.82089e-08	1289/3691/928/1490/3693/3913/8425/8613/8839/975/3911/7094/2192/7148/3688/7045/1281/10457/3673	19
Molecular function	GO:0045296	cadherin binding	27/358	334/18496	4.13651e-10	7.80421e-08	6.86515e-08	5317/4854/5339/4735/8428/831/1499/1500/1937/79026/1495/5493/6709/7094/10848/6712/10163/57142/55082/57488/3688/54869/4179/1956/3303/10399/6711	27
Biological process	GO:0002181	cytoplasmic translation	19/350	156/18870	9.38799e-11	1.19603e-07	9.85575e-08	6124/6156/6168/6181/6202/6208/6169/25946/7812/1974/7555/8668/6228/10399/6135/6137/6157/6160/6205	19
Cellular compartment	GO:0022626	cytosolic ribosome	15/355	118/19886	3.04147e-09	3.46728e-07	2.50521e-07	6124/6156/6168/6181/6202/6208/6169/347/6228/10399/6135/6137/6157/6160/6205	15
Molecular function	GO:0008201	heparin binding	18/358	174/18496	8.21124e-09	1.08189e-06	9.51707e-07	348/1289/2263/5048/351/3075/334/1490/5792/6586/7049/7123/8839/7148/9289/1308/11167/10457	18
Molecular function	GO:0005539	glycosaminoglycan binding	21/358	240/18496	9.55731e-09	1.08189e-06	9.51707e-07	348/1289/2263/5048/351/3075/334/633/1490/1634/5792/6586/7049/7123/8425/8839/7148/9289/1308/11167/10457	21
Molecular function	GO:0005200	structural constituent of cytoskeleton	14/358	112/18496	3.48072e-08	3.28348e-06	2.88839e-06	3849/4014/5339/3861/1832/10174/120/5493/6709/7094/6712/54566/3866/6711	14
Cellular compartment	GO:0005604	basement membrane	12/355	90/19886	6.83485e-08	6.23339e-06	4.50381e-06	1289/3914/7078/3691/3913/3915/3339/3911/2192/6678/7045/1308	12
Biological process	GO:0009913	epidermal cell differentiation	21/350	245/18870	6.57268e-09	6.28019e-06	5.17512e-06	3849/4014/5048/5339/3861/1832/1499/1041/2312/5493/9314/677/3664/4926/11005/23086/374454/427/144501/6647/10628	21
Cellular compartment	GO:0001533	cornified envelope	10/355	60/19886	9.8853e-08	7.51283e-06	5.42824e-06	5317/3849/4014/3861/1832/388698/1041/2312/5493/374454	10
Molecular function	GO:1901681	sulfur compound binding	21/358	275/18496	1.01289e-07	8.18993e-06	7.20446e-06	348/1289/2263/5048/351/6342/3075/334/1490/4035/5792/6586/7049/7123/8839/7148/9289/1308/11167/10457/3673	21
Biological process	GO:0031099	regeneration	18/350	191/18870	1.85824e-08	1.42044e-05	1.1705e-05	2621/8428/347/688/928/1495/2896/3913/5792/7049/9314/975/4313/3339/4781/6426/595/83481	18
Cellular compartment	GO:0005788	endoplasmic reticulum lumen	21/355	313/19886	2.36363e-07	1.53974e-05	1.11251e-05	348/710/1289/1471/351/2621/334/3490/1291/2098/3913/3915/567/4924/5611/79188/1308/1281/10491/11167/3488	21
Cellular compartment	GO:0031983	vesicle lumen	21/355	326/19886	4.62773e-07	2.6378e-05	1.90589e-05	710/2934/7078/1727/351/2621/1460/2896/5834/6590/6709/7077/7123/567/6414/5611/26578/23593/1956/6678/1675	21
Biological process	GO:0098773	skin epidermis development	14/350	128/18870	1.1359e-07	5.55052e-05	4.57384e-05	2263/5339/388698/1499/8861/2312/9314/3911/4926/11005/94234/147495/1956/3488	14
Biological process	GO:0007229	integrin-mediated signaling pathway	13/350	111/18870	1.44072e-07	5.55052e-05	4.57384e-05	3691/967/1490/1495/3693/3913/3915/8613/3911/7094/3688/1281/3673	13
Biological process	GO:0030198	extracellular matrix organization	22/350	321/18870	1.59824e-07	5.55052e-05	4.57384e-05	1289/1471/351/2621/4629/23187/857/3913/3915/4035/4239/7177/4313/2192/11005/25890/7148/3688/7045/1308/1281/10491	22
Biological process	GO:0045104	intermediate filament cytoskeleton organization	12/350	94/18870	1.67707e-07	5.55052e-05	4.57384e-05	5317/3849/5339/3861/1832/5493/25984/374454/144501/83481/3866/6647	12
Biological process	GO:0007369	gastrulation	17/350	197/18870	1.67862e-07	5.55052e-05	4.57384e-05	1289/2263/3914/3691/1499/8861/23187/1291/3693/8613/9314/4313/65125/3688/55788/3673/10399	17
Biological process	GO:0043062	extracellular structure organization	22/350	322/18870	1.6868e-07	5.55052e-05	4.57384e-05	1289/1471/351/2621/4629/23187/857/3913/3915/4035/4239/7177/4313/2192/11005/25890/7148/3688/7045/1308/1281/10491	22
Biological process	GO:0045229	external encapsulating structure organization	22/350	323/18870	1.77987e-07	5.55052e-05	4.57384e-05	1289/1471/351/2621/4629/23187/857/3913/3915/4035/4239/7177/4313/2192/11005/25890/7148/3688/7045/1308/1281/10491	22
Biological process	GO:0045103	intermediate filament-based process	12/350	95/18870	1.88793e-07	5.55052e-05	4.57384e-05	5317/3849/5339/3861/1832/5493/25984/374454/144501/83481/3866/6647	12
Cellular compartment	GO:0022625	cytosolic large ribosomal subunit	9/355	60/19886	1.10311e-06	5.5891e-05	4.03829e-05	6124/6156/6168/6181/6169/6135/6137/6157/6160	9
Biological process	GO:0030216	keratinocyte differentiation	16/350	177/18870	2.0592e-07	5.62162e-05	4.63243e-05	3849/4014/5339/3861/1832/1041/2312/5493/677/3664/4926/23086/374454/427/144501/10628	16
Cellular compartment	GO:0034774	secretory granule lumen	20/355	322/19886	1.53281e-06	6.98959e-05	5.05019e-05	710/2934/7078/1727/351/2621/1460/2896/5834/6590/6709/7077/7123/567/6414/5611/26578/23593/6678/1675	20
Molecular function	GO:0050840	extracellular matrix binding	9/358	55/18496	1.00025e-06	7.07679e-05	6.22526e-05	3958/633/1634/4059/3688/6678/7045/9289/3673	9
Cellular compartment	GO:0060205	cytoplasmic vesicle lumen	20/355	325/19886	1.76769e-06	7.32787e-05	5.29461e-05	710/2934/7078/1727/351/2621/1460/2896/5834/6590/6709/7077/7123/567/6414/5611/26578/23593/6678/1675	20
Cellular compartment	GO:0005938	cell cortex	19/355	305/19886	2.68535e-06	0.000102043	7.37293e-05	2263/2934/5048/4735/1499/120/23187/1500/857/3709/6709/8976/4926/11214/11005/11034/6712/151011/6711	19
Biological process	GO:0016055	Wnt signaling pathway	26/350	459/18870	5.04146e-07	0.000128456	0.000105853	348/2263/351/1499/8861/7089/1460/1500/2487/857/4035/6497/8321/8613/9314/11197/65125/56998/595/5204/147495/1956/57447/10399/5916/166	26
Biological process	GO:0198738	cell-cell signaling by wnt	26/350	461/18870	5.47531e-07	0.000130792	0.000107777	348/2263/351/1499/8861/7089/1460/1500/2487/857/4035/6497/8321/8613/9314/11197/65125/56998/595/5204/147495/1956/57447/10399/5916/166	26
Biological process	GO:0045109	intermediate filament organization	10/350	73/18870	9.33748e-07	0.000209928	0.000172989	5317/3849/5339/3861/1832/25984/374454/144501/83481/3866	10
Cellular compartment	GO:0101002	ficolin-1-rich granule	14/355	185/19886	6.28426e-06	0.000217883	0.000157427	1471/2934/5317/1832/3958/1460/3920/7077/3916/26578/51806/427/1675/3303	14
Cellular compartment	GO:0030057	desmosome	6/355	27/19886	6.68938e-06	0.000217883	0.000157427	5317/1832/1041/5493/7317/79983	6
Cellular compartment	GO:0044391	ribosomal subunit	14/355	188/19886	7.56401e-06	0.000229946	0.000166143	6124/6156/6168/6181/6202/6208/6169/6228/10399/6135/6137/6157/6160/6205	14
Cellular compartment	GO:0070820	tertiary granule	13/355	164/19886	8.14568e-06	0.000232152	0.000167737	1471/5317/1832/388698/3958/3920/6709/7077/567/3916/9725/427/258010	13
Biological process	GO:1902903	regulation of supramolecular fiber organization	23/350	389/18870	1.12528e-06	0.000238935	0.000196892	348/2934/351/10174/375/120/1410/1490/4070/6709/2909/4926/11214/11034/6712/10163/10787/55559/57551/7148/5204/3303/6711	23
Cellular compartment	GO:0005840	ribosome	16/355	246/19886	9.65744e-06	0.000259047	0.000187169	6124/6156/6168/6181/6202/6208/6169/347/7536/6228/10399/6135/6137/6157/6160/6205	16
Molecular function	GO:0043394	proteoglycan binding	7/358	36/18496	4.94055e-06	0.000310706	0.000273319	348/1289/3075/4035/5792/10457/3673	7
Biological process	GO:0042303	molting cycle	12/350	117/18870	1.83795e-06	0.000351231	0.000289428	2263/3861/1499/8861/3911/4926/10848/11005/94234/147495/1956/3488	12
Biological process	GO:0042633	hair cycle	12/350	117/18870	1.83795e-06	0.000351231	0.000289428	2263/3861/1499/8861/3911/4926/10848/11005/94234/147495/1956/3488	12
Molecular function	GO:0005518	collagen binding	9/358	68/18496	6.21424e-06	0.000351726	0.000309404	1291/3339/7148/3688/6678/7045/9289/10491/3673	9
Biological process	GO:1990778	protein localization to cell periphery	21/350	353/18870	3.01037e-06	0.000547887	0.000451479	2621/481/10133/3958/3551/857/4035/975/3911/4926/10627/9693/55667/65125/84455/3688/8473/1956/9528/10399/6711	21
Biological process	GO:0031589	cell-substrate adhesion	21/350	356/18870	3.43671e-06	0.000597051	0.000491993	2621/3691/10174/1499/8861/347/967/1490/3693/3915/4070/3911/4059/7094/2192/25890/7148/3688/1308/1281/3673	21
Biological process	GO:0050673	epithelial cell proliferation	25/350	480/18870	3.78309e-06	0.00062865	0.000518032	348/2263/3849/1499/857/2896/3915/4070/6778/7049/567/677/3339/3911/4781/3664/57142/26471/595/93974/1956/64743/6678/83481/3488	25
Molecular function	GO:0019838	growth factor binding	12/358	135/18496	1.25891e-05	0.000647768	0.000569824	1289/2263/3691/3490/1291/1490/5654/7049/8425/1956/1281/3488	12
Biological process	GO:0030178	negative regulation of Wnt signaling pathway	14/350	173/18870	4.43176e-06	0.000705759	0.000581572	348/1499/7089/1500/2487/857/4035/8321/11197/56998/5204/147495/10399/166	14
Cellular compartment	GO:0042827	platelet dense granule	5/355	21/19886	2.83456e-05	0.000718087	0.00051884	7078/967/3920/7123/6414	5
Biological process	GO:0031103	axon regeneration	8/350	52/18870	4.77719e-06	0.000730337	0.000601826	8428/347/1495/2896/3913/5792/9314/4313	8
Cellular compartment	GO:0045178	basal part of cell	17/355	301/19886	3.18472e-05	0.000764333	0.000552254	3861/481/3691/1832/1499/114/23187/4035/4070/8613/975/10163/50617/1956/771/83481/3673	17
Biological process	GO:0030111	regulation of Wnt signaling pathway	20/350	338/18870	5.61818e-06	0.000825873	0.000680551	348/2263/351/1499/7089/1500/2487/857/4035/6497/8321/8613/11197/65125/56998/5204/147495/1956/10399/166	20
Molecular function	GO:0004857	enzyme inhibitor activity	21/358	386/18496	2.23802e-05	0.0010556	0.000928581	710/1471/7078/351/831/308/3958/334/6497/6590/7077/4946/5611/11005/51232/8725/145264/93974/10399/6135/10628	21
Cellular compartment	GO:0042383	sarcolemma	11/355	141/19886	4.67611e-05	0.00106615	0.000770328	5339/481/308/79026/633/857/1291/3916/54407/3688/113146	11
Biological process	GO:0050678	regulation of epithelial cell proliferation	22/350	407/18870	8.15887e-06	0.00115493	0.000951709	348/2263/1499/857/2896/3915/4070/7049/567/677/3339/3911/4781/3664/57142/26471/595/93974/1956/64743/6678/83481	22
Biological process	GO:0001942	hair follicle development	10/350	93/18870	8.74686e-06	0.00119395	0.000983857	2263/1499/8861/3911/4926/11005/94234/147495/1956/3488	10
Cellular compartment	GO:0030139	endocytic vesicle	18/355	348/19886	5.92015e-05	0.00128552	0.000928826	348/2934/23392/311/857/928/3693/3920/4035/8976/567/3916/9693/57449/50617/1956/55788/6678	18
Biological process	GO:0048732	gland development	23/350	443/18870	9.78427e-06	0.0012895	0.0010626	2263/1499/2487/3400/857/6778/7049/7392/2909/4313/3911/4781/3664/9612/10512/6426/57142/595/1956/3488/3673/5916/6647	23
Biological process	GO:0034329	cell junction assembly	23/350	446/18870	1.09077e-05	0.00130693	0.00107696	5317/5339/351/3691/1499/8861/1500/3551/347/857/928/1495/3915/8321/2889/7094/6712/29904/9693/79983/8473/1308/3673	23
Biological process	GO:1990000	amyloid fibril formation	7/350	42/18870	1.09766e-05	0.00130693	0.00107696	348/2934/351/1041/1410/567/5204	7
Biological process	GO:0031102	neuron projection regeneration	8/350	58/18870	1.10464e-05	0.00130693	0.00107696	8428/347/1495/2896/3913/5792/9314/4313	8
Biological process	GO:0022404	molting cycle process	10/350	96/18870	1.16263e-05	0.00130693	0.00107696	2263/1499/8861/3911/4926/11005/94234/147495/1956/3488	10
Biological process	GO:0022405	hair cycle process	10/350	96/18870	1.16263e-05	0.00130693	0.00107696	2263/1499/8861/3911/4926/11005/94234/147495/1956/3488	10
Cellular compartment	GO:0098636	protein complex involved in cell adhesion	7/355	57/19886	6.68642e-05	0.00138591	0.00100136	3691/3693/3913/3915/7148/3688/3673	7
Biological process	GO:0043393	regulation of protein binding	12/350	142/18870	1.37953e-05	0.00150645	0.00124137	348/351/857/4035/5792/6590/567/9693/56998/10399/6135/166	12
Biological process	GO:0051346	negative regulation of hydrolase activity	15/350	218/18870	1.45968e-05	0.00153761	0.00126705	710/1471/7078/2621/831/3958/3551/4035/7077/9314/11005/65125/8725/145264/93974	15
Biological process	GO:0042060	wound healing	22/350	423/18870	1.48853e-05	0.00153761	0.00126705	348/710/1289/5339/2621/1832/308/79026/857/928/5493/8613/2909/7094/10627/2192/54566/3688/26509/1281/83481/3673	22
Biological process	GO:0042176	regulation of protein catabolic process	20/350	364/18870	1.66573e-05	0.00167538	0.00138057	348/1471/7078/152503/10134/857/4035/7077/4946/975/26471/29997/130507/8473/1956/6625/3303/10399/6135/258010	20
Biological process	GO:0022612	gland morphogenesis	11/350	122/18870	1.71123e-05	0.00167701	0.00138192	2263/3400/857/6778/4313/3911/4781/10512/1956/3488/5916	11
Molecular function	GO:0003735	structural constituent of ribosome	13/358	176/18496	4.00233e-05	0.00174256	0.00153288	6124/6156/6168/6181/6202/6208/6169/6228/6135/6137/6157/6160/6205	13
Biological process	GO:0042063	gliogenesis	19/350	338/18870	1.97663e-05	0.00188504	0.00155334	5048/5339/351/3691/1499/3400/928/2896/3913/4035/6497/8613/4781/6426/57142/147495/9289/1281/6647	19
Biological process	GO:0001667	ameboidal-type cell migration	24/350	497/18870	2.07147e-05	0.00188504	0.00155334	348/3849/5048/5339/3691/1460/506/1634/2896/4070/8613/388/9314/3911/10512/10163/57142/54566/57449/3688/6678/83481/11167/3673	24
Biological process	GO:0022411	cellular component disassembly	24/350	497/18870	2.07147e-05	0.00188504	0.00155334	1471/2934/5048/10133/120/22985/3915/3920/4035/6709/7177/8775/665/4313/11034/6712/29904/65125/54543/57551/3688/93974/8473/6711	24
Biological process	GO:0048251	elastic fiber assembly	4/350	10/18870	2.23673e-05	0.00198809	0.00163826	4629/4239/7148/1281	4
Biological process	GO:0048678	response to axon injury	9/350	84/18870	2.53926e-05	0.00220569	0.00181757	8428/347/1495/2896/3913/5792/9314/4313/6647	9
Biological process	GO:0001704	formation of primary germ layer	11/350	128/18870	2.68855e-05	0.00228348	0.00188167	1289/2263/3914/3691/1499/1291/3693/9314/4313/3688/3673	11
Molecular function	GO:0030280	structural constituent of skin epidermis	6/358	36/18496	6.01243e-05	0.00243074	0.00213826	5317/3849/4014/2312/374454/144501	6
Biological process	GO:0072659	protein localization to plasma membrane	17/350	290/18870	3.18888e-05	0.00264954	0.00218333	2621/481/10133/3958/3551/4035/975/3911/10627/9693/55667/65125/3688/1956/9528/10399/6711	17
Biological process	GO:0051098	regulation of binding	16/350	262/18870	3.32346e-05	0.00270261	0.00222705	348/351/1460/857/4035/5792/6497/6590/8721/567/9693/56998/3005/10399/6135/166	16
Biological process	GO:0030879	mammary gland development	11/350	133/18870	3.83964e-05	0.00305731	0.00251934	2263/857/6778/7392/2909/3664/9612/57142/595/3488/3673	11
Cellular compartment	GO:0005770	late endosome	16/355	315/19886	0.00018594	0.00368647	0.00266358	348/23646/23392/967/2896/3920/388/567/3916/9693/9741/51028/57498/143187/1956/9528	16
Biological process	GO:0071711	basement membrane organization	6/350	36/18870	4.74875e-05	0.00370403	0.00305226	23187/857/3913/3915/3688/1281	6
Biological process	GO:1904375	regulation of protein localization to cell periphery	11/350	137/18870	5.04468e-05	0.00385616	0.00317762	3958/4035/4926/65125/84455/3688/8473/1956/9528/10399/6711	11
Cellular compartment	GO:0042788	polysomal ribosome	5/355	31/19886	0.00020441	0.0038838	0.00280616	6156/6169/6228/6135/6160	5
Biological process	GO:0048730	epidermis morphogenesis	6/350	37/18870	5.58007e-05	0.00418078	0.00344513	2263/388698/1499/9314/94234/3488	6
Biological process	GO:0050821	protein stabilization	14/350	217/18870	5.68814e-05	0.00418078	0.00344513	481/902/1500/1410/2896/3920/8613/3916/57142/29997/8725/10491/3303/6135	14
Biological process	GO:0016049	cell growth	23/350	497/18870	5.92247e-05	0.00427089	0.00351937	348/5048/351/1499/6595/2273/2487/3490/1410/3913/6586/8425/10512/57142/3688/8725/1956/84289/694/3303/3488/10399/5916	23
Cellular compartment	GO:0031252	cell leading edge	19/355	423/19886	0.000234605	0.0042792	0.00309185	2934/5048/3691/375/1499/8861/1500/1495/8976/7094/10163/10787/6277/55561/57449/3688/54869/1956/6711	19
Biological process	GO:1904377	positive regulation of protein localization to cell periphery	8/350	73/18870	6.0859e-05	0.00430747	0.00354952	3958/4035/4926/84455/3688/1956/10399/6711	8
Cellular compartment	GO:0015934	large ribosomal subunit	9/355	117/19886	0.000252954	0.00443643	0.00320545	6124/6156/6168/6181/6169/6135/6137/6157/6160	9
Biological process	GO:0003334	keratinocyte development	4/350	13/18870	7.28655e-05	0.00506349	0.00417251	3849/5339/1041/23086	4
Molecular function	GO:0001618	virus receptor activity	8/358	79/18496	0.000143677	0.00522688	0.00459795	3693/975/3916/3688/4179/1956/3303/3673	8
Molecular function	GO:0061134	peptidase regulator activity	14/358	228/18496	0.000150696	0.00522688	0.00459795	710/1471/7078/351/831/334/857/6590/7077/2192/11005/51232/145264/10399	14
Molecular function	GO:0140272	exogenous protein binding	8/358	80/18496	0.000156991	0.00522688	0.00459795	3693/975/3916/3688/4179/1956/3303/3673	8
Cellular compartment	GO:0030864	cortical actin cytoskeleton	7/355	73/19886	0.000322922	0.00544854	0.00393673	2934/6709/8976/11214/11034/6712/6711	7
Cellular compartment	GO:0005775	vacuolar lumen	11/355	176/19886	0.000334559	0.00544854	0.00393673	1727/23646/633/1634/2896/3920/5834/3339/5611/23593/427	11
Cellular compartment	GO:1904813	ficolin-1-rich granule lumen	9/355	124/19886	0.000389793	0.00579655	0.00418818	1471/2934/1460/7077/26578/51806/427/1675/3303	9
Cellular compartment	GO:0005765	lysosomal membrane	19/355	441/19886	0.000394064	0.00579655	0.00418818	23646/79026/967/1291/2896/3920/4035/7317/567/2783/3916/8763/9725/9741/84061/50617/55788/79901/9528	19
Cellular compartment	GO:0098852	lytic vacuole membrane	19/355	441/19886	0.000394064	0.00579655	0.00418818	23646/79026/967/1291/2896/3920/4035/7317/567/2783/3916/8763/9725/9741/84061/50617/55788/79901/9528	19
Biological process	GO:0007178	transmembrane receptor protein serine/threonine kinase signaling pathway	20/350	410/18870	8.83145e-05	0.00602747	0.00496686	2621/25970/1460/3693/4035/5654/6497/7049/8321/8425/10252/4926/11197/51232/7148/8473/1281/11167/3303/6711	20
Cellular compartment	GO:1904724	tertiary granule lumen	6/355	55/19886	0.000430352	0.00613252	0.00443093	1471/388698/6709/7077/567/427	6
Cellular compartment	GO:0005766	primary lysosome	10/355	155/19886	0.000482017	0.0064647	0.00467094	1727/311/967/2896/3920/5834/3916/5611/23593/84061	10
Cellular compartment	GO:0042582	azurophil granule	10/355	155/19886	0.000482017	0.0064647	0.00467094	1727/311/967/2896/3920/5834/3916/5611/23593/84061	10
Biological process	GO:0050680	negative regulation of epithelial cell proliferation	12/350	173/18870	9.65091e-05	0.00647119	0.00533251	348/2263/857/7049/567/4781/3664/26471/93974/64743/6678/83481	12
Biological process	GO:0021819	layer formation in cerebral cortex	4/350	14/18870	0.000100523	0.00662411	0.00545852	5048/1499/9289/1281	4
Cellular compartment	GO:0030667	secretory granule membrane	15/355	314/19886	0.000558664	0.00709069	0.00512323	5317/1832/3958/334/857/928/967/3709/3920/3916/9725/84061/4179/6678/258010	15
Cellular compartment	GO:0009925	basal plasma membrane	14/355	282/19886	0.000581478	0.00709069	0.00512323	481/3691/1832/1499/114/4035/4070/8613/975/10163/50617/1956/771/83481	14
Cellular compartment	GO:0045111	intermediate filament cytoskeleton	13/355	250/19886	0.000589342	0.00709069	0.00512323	5317/3849/5339/3861/1832/6595/5493/25984/5204/374454/144501/83481/3866	13
Cellular compartment	GO:0030863	cortical cytoskeleton	8/355	105/19886	0.000590891	0.00709069	0.00512323	2934/6709/8976/4926/11214/11034/6712/6711	8
Biological process	GO:0007566	embryo implantation	7/350	60/18870	0.000118071	0.00752112	0.00619769	3691/3490/4313/3339/2192/51673/6647	7
Biological process	GO:0008347	glial cell migration	7/350	60/18870	0.000118071	0.00752112	0.00619769	5048/1499/928/57142/147495/9289/1281	7
Molecular function	GO:0001540	amyloid-beta binding	8/358	85/18496	0.000239719	0.00753782	0.00663082	348/1471/1410/4035/3339/9445/5204/3673	8
Biological process	GO:0021801	cerebral cortex radial glia-guided migration	5/350	27/18870	0.000123079	0.00758725	0.00625219	5048/1499/57142/9289/1281	5
Biological process	GO:0022030	telencephalon glial cell migration	5/350	27/18870	0.000123079	0.00758725	0.00625219	5048/1499/57142/9289/1281	5
Biological process	GO:0031647	regulation of protein stability	17/350	325/18870	0.000129843	0.00770794	0.00635163	2934/481/902/1500/1410/2896/3920/8613/975/3916/57142/29997/54543/8725/10491/3303/6135	17
Biological process	GO:0051099	positive regulation of binding	10/350	127/18870	0.000129885	0.00770794	0.00635163	348/351/857/4035/6497/8721/567/9693/3005/6135	10
Biological process	GO:0032092	positive regulation of protein binding	7/350	61/18870	0.00013128	0.00770794	0.00635163	348/351/857/4035/567/9693/6135	7
Biological process	GO:0045861	negative regulation of proteolysis	14/350	235/18870	0.000133104	0.00770794	0.00635163	710/1471/7078/2621/831/4035/7077/9314/11005/29997/145264/8473/6135/258010	14
Biological process	GO:0018149	peptide cross-linking	5/350	28/18870	0.000147573	0.0082034	0.00675991	3849/4014/1832/2312/1281	5
Biological process	GO:2000647	negative regulation of stem cell proliferation	5/350	28/18870	0.000147573	0.0082034	0.00675991	4781/3664/2192/8848/5916	5
Biological process	GO:1905475	regulation of protein localization to membrane	12/350	181/18870	0.000148099	0.0082034	0.00675991	2934/3958/4035/975/65125/84455/3688/8473/1956/9528/10399/6711	12
Biological process	GO:0007492	endoderm development	8/350	83/18870	0.000152106	0.00830499	0.00684363	1289/3914/1499/1291/3693/3915/4313/677	8
Biological process	GO:0007160	cell-matrix adhesion	14/350	239/18870	0.000158822	0.00854955	0.00704516	3691/1499/8861/347/967/1490/3693/4059/7094/7148/3688/1308/1281/3673	14
Biological process	GO:0046718	viral entry into host cell	11/350	156/18870	0.000162244	0.00861247	0.007097	2934/2621/857/3693/975/3916/3688/4179/1956/3303/3673	11
Biological process	GO:0048144	fibroblast proliferation	9/350	107/18870	0.000170356	0.00891919	0.00734975	2621/1499/857/6497/26471/6277/1956/84289/1281	9
Cellular compartment	GO:0022627	cytosolic small ribosomal subunit	5/355	41/19886	0.000779118	0.00910968	0.00658202	6202/6208/6228/10399/6205	5
Biological process	GO:0032386	regulation of intracellular transport	17/350	336/18870	0.000192977	0.00995771	0.00820553	2621/6342/10134/347/1410/4946/665/975/3916/7905/4926/51614/65125/54543/84455/93974/258010	17
Biological process	GO:0085029	extracellular matrix assembly	6/350	46/18870	0.000195402	0.00995771	0.00820553	2621/4629/23187/4239/7148/1281	6
Molecular function	GO:0043395	heparan sulfate proteoglycan binding	4/358	18/18496	0.00034066	0.0101481	0.00892699	348/3075/4035/3673	4
Biological process	GO:0010631	epithelial cell migration	18/350	372/18870	0.000218284	0.0109774	0.0090458	348/3849/1460/506/1634/2896/4070/8613/388/9314/57142/54566/57449/3688/6678/83481/11167/3673	18
Biological process	GO:1905906	regulation of amyloid fibril formation	4/350	17/18870	0.000228705	0.0112911	0.00930426	348/351/1410/5204	4
Biological process	GO:2001242	regulation of intrinsic apoptotic signaling pathway	12/350	190/18870	0.000232763	0.0112911	0.00930426	1499/25946/10134/857/8321/26471/10131/8725/3303/10399/6135/6647	12
Biological process	GO:0044409	entry into host	11/350	163/18870	0.000238192	0.0112911	0.00930426	2934/2621/857/3693/975/3916/3688/4179/1956/3303/3673	11
Biological process	GO:0090132	epithelium migration	18/350	375/18870	0.00024071	0.0112911	0.00930426	348/3849/1460/506/1634/2896/4070/8613/388/9314/57142/54566/57449/3688/6678/83481/11167/3673	18
Biological process	GO:0010466	negative regulation of peptidase activity	10/350	137/18870	0.000241976	0.0112911	0.00930426	710/1471/7078/2621/831/4035/7077/9314/11005/145264	10
Biological process	GO:0014044	Schwann cell development	5/350	31/18870	0.000243756	0.0112911	0.00930426	5339/3691/3913/6497/6647	5
Biological process	GO:0048145	regulation of fibroblast proliferation	8/350	89/18870	0.000247397	0.0112911	0.00930426	2621/1499/857/6497/26471/6277/1956/84289	8
Biological process	GO:0021795	cerebral cortex cell migration	6/350	48/18870	0.000248155	0.0112911	0.00930426	5048/1499/57142/1956/9289/1281	6
Biological process	GO:0001503	ossification	20/350	444/18870	0.000254772	0.0114409	0.0094277	2263/6169/1499/3400/506/1291/1490/6256/6497/7020/7123/8321/4313/26578/51232/56998/50617/1956/3488/4256	20
Biological process	GO:0042177	negative regulation of protein catabolic process	9/350	113/18870	0.000257434	0.0114409	0.0094277	1471/7078/7077/29997/8473/1956/6625/6135/258010	9
Molecular function	GO:0005520	insulin-like growth factor binding	4/358	19/18496	0.000424952	0.0119205	0.0104861	3691/3490/1490/3488	4
Molecular function	GO:0004866	endopeptidase inhibitor activity	11/358	168/18496	0.00044228	0.0119205	0.0104861	710/1471/7078/351/831/334/6590/7077/11005/51232/145264	11
Biological process	GO:0032970	regulation of actin filament-based process	18/350	379/18870	0.000273723	0.0120249	0.00990901	2934/1832/10174/375/120/857/1490/4035/4070/6709/2909/11214/11034/6712/10163/10787/57551/6711	18
Biological process	GO:0035987	endodermal cell differentiation	6/350	49/18870	0.000278418	0.0120835	0.00995726	1289/3914/1499/1291/3693/4313	6
Biological process	GO:0090130	tissue migration	18/350	380/18870	0.000282568	0.0120835	0.00995726	348/3849/1460/506/1634/2896/4070/8613/388/9314/57142/54566/57449/3688/6678/83481/11167/3673	18
Biological process	GO:0007435	salivary gland morphogenesis	5/350	32/18870	0.000284541	0.0120835	0.00995726	2263/3911/4781/10512/1956	5
Biological process	GO:0090090	negative regulation of canonical Wnt signaling pathway	10/350	140/18870	0.000288299	0.0121086	0.00997792	348/1499/7089/1500/2487/857/8321/56998/5204/166	10
Biological process	GO:1902904	negative regulation of supramolecular fiber organization	11/350	167/18870	0.000293741	0.012203	0.0100558	348/2934/120/1410/4070/6709/6712/10163/57551/5204/6711	11
Biological process	GO:0071320	cellular response to cAMP	6/350	50/18870	0.000311504	0.0128018	0.0105492	3709/677/2889/29904/9693/3488	6
Cellular compartment	GO:0005774	vacuolar membrane	19/355	484/19886	0.00119675	0.013341	0.00963928	23646/79026/967/1291/2896/3920/4035/7317/567/2783/3916/8763/9725/9741/84061/50617/55788/79901/9528	19
Cellular compartment	GO:0031091	platelet alpha granule	7/355	91/19886	0.00122086	0.013341	0.00963928	710/351/2621/334/928/6678/1675	7
Cellular compartment	GO:0031902	late endosome membrane	10/355	175/19886	0.00122878	0.013341	0.00963928	23646/967/3920/388/567/3916/9741/51028/143187/9528	10
Biological process	GO:0003158	endothelium development	10/350	143/18870	0.000341815	0.0138981	0.0114525	1499/1460/3551/8321/8721/388/2889/9693/694/11167	10
Biological process	GO:0007517	muscle organ development	17/350	354/18870	0.000354412	0.0142586	0.0117496	2263/5339/1832/1499/2273/688/857/1410/6497/7049/8321/3911/8763/26471/10521/3688/1281	17
Biological process	GO:0048660	regulation of smooth muscle cell proliferation	11/350	171/18870	0.000359833	0.0143258	0.011805	348/2263/4854/1499/347/4313/7536/56998/57447/3488/3673	11
Biological process	GO:0040013	negative regulation of locomotion	19/350	423/18870	0.000374725	0.0147249	0.0121339	348/8428/1460/347/1495/1634/4035/4070/8976/388/9314/10512/2192/57561/8473/9289/1281/83481/3488	19
Biological process	GO:0007431	salivary gland development	5/350	34/18870	0.000381414	0.0147249	0.0121339	2263/3911/4781/10512/1956	5
Biological process	GO:0048333	mesodermal cell differentiation	5/350	34/18870	0.000381414	0.0147249	0.0121339	2263/3691/9314/3688/3673	5
Biological process	GO:0007044	cell-substrate junction assembly	8/350	95/18870	0.000386818	0.0147842	0.0121827	5339/3691/8861/347/3915/7094/1308/3673	8
Biological process	GO:0071559	response to transforming growth factor beta	15/350	293/18870	0.000401614	0.0151977	0.0125235	2263/857/3693/5654/6497/7049/7123/8425/677/10252/25878/7148/8473/1281/3303	15
Cellular compartment	GO:0016607	nuclear speck	17/355	417/19886	0.00143417	0.0152089	0.0109889	339287/6430/22985/665/997/9295/51747/6426/25957/23524/51329/10521/6651/6625/3299/3303/51631	17
Cellular compartment	GO:0043296	apical junction complex	9/355	150/19886	0.00152298	0.0157836	0.0114041	1499/1500/1495/9693/54566/79983/595/83481/9223	9
Molecular function	GO:0030414	peptidase inhibitor activity	11/358	175/18496	0.000623363	0.0160374	0.0141077	710/1471/7078/351/831/334/6590/7077/11005/51232/145264	11
Biological process	GO:0030834	regulation of actin filament depolymerization	6/350	53/18870	0.000429543	0.0160952	0.0132631	2934/120/6709/11034/6712/6711	6
Biological process	GO:0048659	smooth muscle cell proliferation	11/350	175/18870	0.000437999	0.0160964	0.0132641	348/2263/4854/1499/347/4313/7536/56998/57447/3488/3673	11
Biological process	GO:1902905	positive regulation of supramolecular fiber organization	11/350	175/18870	0.000437999	0.0160964	0.0132641	348/2934/351/10174/1490/4926/11034/10163/10787/7148/3303	11
Biological process	GO:1901874	negative regulation of post-translational protein modification	8/350	97/18870	0.000445444	0.0162142	0.0133611	1499/56271/857/65125/8473/10491/3303/6135	8
Biological process	GO:0021782	glial cell development	9/350	122/18870	0.000454801	0.0163986	0.013513	5339/351/3691/3400/2896/3913/4035/6497/6647	9
Biological process	GO:0090092	regulation of transmembrane receptor protein serine/threonine kinase signaling pathway	15/350	297/18870	0.00046287	0.0164488	0.0135545	25970/1460/4035/5654/6497/7049/8321/8425/10252/4926/51232/7148/8473/11167/3303	15
Biological process	GO:0000302	response to reactive oxygen species	12/350	205/18870	0.000464802	0.0164488	0.0135545	348/8428/347/1410/6778/388/4313/10131/1956/10399/6647/10628	12
Cellular compartment	GO:0005882	intermediate filament	11/355	214/19886	0.00167529	0.0169762	0.0122658	5317/3849/5339/3861/1832/5493/25984/374454/144501/83481/3866	11
Cellular compartment	GO:0031089	platelet dense granule lumen	3/355	14/19886	0.001774	0.0171986	0.0124265	7078/7123/6414	3
Cellular compartment	GO:0044291	cell-cell contact zone	6/355	72/19886	0.00180044	0.0171986	0.0124265	481/1832/1499/79026/1495/3688	6
Cellular compartment	GO:0016323	basolateral plasma membrane	12/355	249/19886	0.00181038	0.0171986	0.0124265	481/1832/1499/114/4035/8613/975/10163/50617/1956/771/83481	12
Biological process	GO:0021799	cerebral cortex radially oriented cell migration	5/350	36/18870	0.000501315	0.0175782	0.0144851	5048/1499/57142/9289/1281	5
Cellular compartment	GO:0014704	intercalated disc	5/355	50/19886	0.00193268	0.0179857	0.0129952	481/1832/1499/1495/3688	5
Biological process	GO:0044772	mitotic cell cycle phase transition	20/350	470/18870	0.000526921	0.0183081	0.0150866	351/902/6595/2273/3400/805/9314/997/677/4781/10983/23476/29997/57492/57551/3688/595/143384/1956/10457	20
Biological process	GO:2001044	regulation of integrin-mediated signaling pathway	4/350	21/18870	0.000542385	0.0186756	0.0153894	967/1495/3913/3915	4
Cellular compartment	GO:0098857	membrane microdomain	13/355	287/19886	0.00205622	0.0187527	0.0135494	351/1499/114/3551/79026/857/1495/3920/8613/3688/26509/1956/9289	13
Molecular function	GO:0051015	actin filament binding	12/358	208/18496	0.00076787	0.0188963	0.0166225	2934/5339/4629/120/1495/6709/7094/11034/6712/79983/1956/6711	12
Biological process	GO:0032091	negative regulation of protein binding	7/350	77/18870	0.000561948	0.0191765	0.0158021	857/5792/6590/567/56998/10399/166	7
Cellular compartment	GO:0008305	integrin complex	4/355	31/19886	0.00214672	0.0191942	0.0138684	3691/3693/3688/3673	4
Biological process	GO:0045732	positive regulation of protein catabolic process	12/350	210/18870	0.000576286	0.0194917	0.0160619	348/152503/10134/857/4035/4946/975/26471/29997/130507/3303/10399	12
Biological process	GO:0043484	regulation of RNA splicing	11/350	181/18870	0.000581609	0.0194992	0.0160681	79026/7536/6426/54407/7072/10521/6651/113146/1153/6625/3303	11
Biological process	GO:0032956	regulation of actin cytoskeleton organization	16/350	337/18870	0.000593763	0.0197336	0.0162612	2934/10174/375/120/1490/4035/4070/6709/2909/11214/11034/6712/10163/10787/57551/6711	16
Molecular function	GO:0019199	transmembrane receptor protein kinase activity	7/358	79/18496	0.000842256	0.0198632	0.0174731	2263/7049/8425/2202/51232/1956/2051	7
Biological process	GO:0150115	cell-substrate junction organization	8/350	102/18870	0.00062404	0.020561	0.0169431	5339/3691/8861/347/3915/7094/1308/3673	8
Biological process	GO:0032373	positive regulation of sterol transport	5/350	38/18870	0.000647546	0.0209739	0.0172833	348/6342/857/4035/6256	5
Biological process	GO:0032376	positive regulation of cholesterol transport	5/350	38/18870	0.000647546	0.0209739	0.0172833	348/6342/857/4035/6256	5
Biological process	GO:1901888	regulation of cell junction assembly	12/350	213/18870	0.000653375	0.0209849	0.0172923	351/1499/8861/3551/347/857/8321/2889/7094/29904/9693/8473	12
Molecular function	GO:0061135	endopeptidase regulator activity	11/358	184/18496	0.00094321	0.0213543	0.0187848	710/1471/7078/351/831/334/6590/7077/11005/51232/145264	11
Biological process	GO:0007265	Ras protein signal transduction	16/350	341/18870	0.000673871	0.0214132	0.0176453	348/388/2909/2889/10252/11214/10163/10787/9693/55667/57449/3688/54869/8473/9289/1281	16
Biological process	GO:0002064	epithelial cell development	12/350	214/18870	0.000680919	0.0214132	0.0176453	3849/5339/1041/2487/3551/688/3913/2889/9693/23086/79983/5916	12
Biological process	GO:0043086	negative regulation of catalytic activity	20/350	480/18870	0.000684883	0.0214132	0.0176453	348/710/1471/7078/2621/831/3958/3551/857/1974/4035/7077/9314/10252/11005/65125/8725/145264/93974/6135	20
Biological process	GO:0045657	positive regulation of monocyte differentiation	3/350	10/18870	0.000689121	0.0214132	0.0176453	22985/677/56998	3
Biological process	GO:0001706	endoderm formation	6/350	58/18870	0.000700792	0.0214274	0.017657	1289/3914/1499/1291/3693/4313	6
Biological process	GO:0030042	actin filament depolymerization	6/350	58/18870	0.000700792	0.0214274	0.017657	2934/120/6709/11034/6712/6711	6
Biological process	GO:1905477	positive regulation of protein localization to membrane	8/350	104/18870	0.000709948	0.0215351	0.0177457	3958/4035/975/84455/3688/1956/10399/6711	8
Biological process	GO:0014037	Schwann cell differentiation	5/350	39/18870	0.000731611	0.0218455	0.0180015	5339/3691/3913/6497/6647	5
Biological process	GO:0055094	response to lipoprotein particle	5/350	39/18870	0.000731611	0.0218455	0.0180015	348/928/975/3688/10628	5
Biological process	GO:0033002	muscle cell proliferation	13/350	247/18870	0.000746767	0.022032	0.0181552	348/2263/4854/1499/347/6497/7049/4313/7536/56998/57447/3488/3673	13
Biological process	GO:0010976	positive regulation of neuron projection development	10/350	158/18870	0.000749387	0.022032	0.0181552	348/5048/8428/2896/8321/2909/2889/29904/9693/57498	10
Molecular function	GO:0019215	intermediate filament binding	3/358	11/18496	0.00105707	0.0221593	0.0194929	5317/3861/83481	3
Molecular function	GO:0048407	platelet-derived growth factor binding	3/358	11/18496	0.00105707	0.0221593	0.0194929	1289/1291/1281	3
Cellular compartment	GO:0017053	transcription repressor complex	6/355	77/19886	0.00253679	0.0222457	0.0160732	1499/6497/9612/56998/595/3005	6
Biological process	GO:0007162	negative regulation of cell adhesion	15/350	312/18870	0.000769028	0.0222669	0.0183487	3958/1041/347/506/928/4070/9314/4313/3339/8763/2192/65125/53833/7045/10457	15
Biological process	GO:0052547	regulation of peptidase activity	15/350	312/18870	0.000769028	0.0222669	0.0183487	710/1471/2934/7078/2621/831/10134/857/2896/4035/7077/9314/11005/145264/10399	15
Biological process	GO:0044000	movement in host	11/350	188/18870	0.000796814	0.0228979	0.0188688	2934/2621/857/3693/975/3916/3688/4179/1956/3303/3673	11
Biological process	GO:1905897	regulation of response to endoplasmic reticulum stress	7/350	82/18870	0.000821063	0.0233161	0.0192134	10134/857/10987/26471/3303/10399/258010	7
Biological process	GO:0051693	actin filament capping	5/350	40/18870	0.000823567	0.0233161	0.0192134	2934/120/6709/6712/6711	5
Biological process	GO:0001558	regulation of cell growth	18/350	417/18870	0.000841319	0.0236435	0.0194832	348/5048/6595/2273/2487/3490/1410/6586/8425/10512/57142/8725/1956/84289/694/3303/3488/10399	18
Biological process	GO:0060070	canonical Wnt signaling pathway	15/350	316/18870	0.000875042	0.0242933	0.0200186	348/2263/1499/7089/1500/2487/857/8321/9314/65125/56998/5204/1956/5916/166	15
Biological process	GO:0035023	regulation of Rho protein signal transduction	7/350	83/18870	0.000882678	0.0242933	0.0200186	348/2909/11214/3688/54869/9289/1281	7
Biological process	GO:0043254	regulation of protein-containing complex assembly	18/350	419/18870	0.00088848	0.0242933	0.0200186	348/2934/120/3958/1410/6709/8775/4926/6712/10787/29997/51673/55559/56998/3303/10399/6711/258010	18
Biological process	GO:0000082	G1/S transition of mitotic cell cycle	13/350	252/18870	0.000898192	0.0242933	0.0200186	902/6595/2273/3400/9314/997/23476/57492/3688/595/143384/1956/10457	13
Biological process	GO:0010001	glial cell differentiation	13/350	252/18870	0.000898192	0.0242933	0.0200186	5339/351/3691/1499/3400/2896/3913/4035/6497/8613/4781/6426/6647	13
Biological process	GO:1903076	regulation of protein localization to plasma membrane	8/350	108/18870	0.000910315	0.0242933	0.0200186	3958/4035/65125/3688/1956/9528/10399/6711	8
Biological process	GO:0022029	telencephalon cell migration	6/350	61/18870	0.000917714	0.0242933	0.0200186	5048/1499/57142/1956/9289/1281	6
Biological process	GO:1903078	positive regulation of protein localization to plasma membrane	6/350	61/18870	0.000917714	0.0242933	0.0200186	3958/4035/3688/1956/10399/6711	6
Biological process	GO:0051043	regulation of membrane protein ectodomain proteolysis	4/350	24/18870	0.000921645	0.0242933	0.0200186	348/7078/152503/7077	4
Biological process	GO:0110011	regulation of basement membrane organization	3/350	11/18870	0.000934553	0.0244648	0.0201599	23187/3913/3915	3
Biological process	GO:2000146	negative regulation of cell motility	17/350	388/18870	0.000989624	0.0256539	0.0211398	348/8428/1460/347/1495/1634/4035/4070/8976/388/9314/2192/8473/9289/1281/83481/3488	17
Biological process	GO:0071560	cellular response to transforming growth factor beta stimulus	14/350	287/18870	0.0009934	0.0256539	0.0211398	2263/857/3693/5654/6497/7049/7123/8425/677/10252/7148/8473/1281/3303	14
Biological process	GO:1903053	regulation of extracellular matrix organization	6/350	62/18870	0.00100043	0.0256621	0.0211466	1471/23187/3913/3915/4035/7148	6
Cellular compartment	GO:0031092	platelet alpha granule membrane	3/355	17/19886	0.00318515	0.0259362	0.0187397	334/928/6678	3
Cellular compartment	GO:0071004	U2-type prespliceosome	3/355	17/19886	0.00318515	0.0259362	0.0187397	51747/6625/51631	3
Cellular compartment	GO:0071010	prespliceosome	3/355	17/19886	0.00318515	0.0259362	0.0187397	51747/6625/51631	3
Cellular compartment	GO:0098637	protein complex involved in cell-matrix adhesion	3/355	17/19886	0.00318515	0.0259362	0.0187397	3913/3915/7148	3
Biological process	GO:0019058	viral life cycle	15/350	321/18870	0.00102475	0.0259739	0.0214035	348/2934/2621/1460/857/3693/6590/975/5094/3916/3688/4179/1956/3303/3673	15
Biological process	GO:0045445	myoblast differentiation	8/350	110/18870	0.00102624	0.0259739	0.0214035	5339/6595/677/57492/10521/3688/91653/694	8
Biological process	GO:0071402	cellular response to lipoprotein particle stimulus	5/350	42/18870	0.00103298	0.0259739	0.0214035	348/928/975/3688/10628	5
Biological process	GO:0007266	Rho protein signal transduction	9/350	137/18870	0.00104907	0.0262061	0.0215948	348/388/2909/11214/57449/3688/54869/9289/1281	9
Biological process	GO:0008631	intrinsic apoptotic signaling pathway in response to oxidative stress	6/350	63/18870	0.00108876	0.0268683	0.0221405	8428/1499/8321/10131/10399/6647	6
Biological process	GO:1901879	regulation of protein depolymerization	7/350	86/18870	0.00108964	0.0268683	0.0221405	2934/120/6709/11034/6712/57551/6711	7
Molecular function	GO:0017166	vinculin binding	3/358	12/18496	0.00138929	0.0280835	0.0247042	10174/1495/7094	3
Cellular compartment	GO:0030666	endocytic vesicle membrane	10/355	202/19886	0.00351263	0.028101	0.0203038	348/857/928/3920/4035/8976/567/3916/50617/1956	10
Biological process	GO:0021885	forebrain cell migration	6/350	64/18870	0.00118295	0.0287978	0.0237305	5048/1499/57142/1956/9289/1281	6
Biological process	GO:2001244	positive regulation of intrinsic apoptotic signaling pathway	6/350	64/18870	0.00118295	0.0287978	0.0237305	10134/857/26471/10399/6135/6647	6
Biological process	GO:0032355	response to estradiol	8/350	113/18870	0.00122195	0.0293579	0.024192	2879/1499/1410/4313/9612/1956/3673/10628	8
Biological process	GO:0043589	skin morphogenesis	3/350	12/18870	0.00122901	0.0293579	0.024192	3691/1041/3673	3
Biological process	GO:2001046	positive regulation of integrin-mediated signaling pathway	3/350	12/18870	0.00122901	0.0293579	0.024192	967/3913/3915	3
Cellular compartment	GO:0043034	costamere	3/355	18/19886	0.00377205	0.0296561	0.0214274	5339/79026/113146	3
Biological process	GO:0060740	prostate gland epithelium morphogenesis	4/350	26/18870	0.00125938	0.0298965	0.0246358	2263/3400/4313/5916	4
Biological process	GO:0060828	regulation of canonical Wnt signaling pathway	13/350	262/18870	0.00127903	0.0300014	0.0247223	348/2263/1499/7089/1500/2487/857/8321/65125/56998/5204/1956/166	13
Biological process	GO:0030835	negative regulation of actin filament depolymerization	5/350	44/18870	0.00127949	0.0300014	0.0247223	2934/120/6709/6712/6711	5
Biological process	GO:0010632	regulation of epithelial cell migration	14/350	295/18870	0.00129045	0.0300739	0.024782	348/1460/506/1634/2896/4070/8613/388/9314/57142/54566/6678/83481/3673	14
Biological process	GO:2001233	regulation of apoptotic signaling pathway	17/350	398/18870	0.00130305	0.0301575	0.024851	7078/1499/25946/10134/3958/857/1495/8321/26471/10131/55023/8725/84289/3303/10399/6135/6647	17
Biological process	GO:0007009	plasma membrane organization	10/350	170/18870	0.00130982	0.0301575	0.024851	1289/2934/5339/79026/857/928/8976/26509/6647/6711	10
Biological process	GO:0007599	hemostasis	12/350	231/18870	0.0013201	0.0302122	0.024896	348/710/2621/25946/308/857/928/7094/10627/2192/1281/3673	12
Cellular compartment	GO:0042470	melanosome	7/355	112/19886	0.00398062	0.0302527	0.0218585	348/4629/311/967/3916/3688/10457	7
Cellular compartment	GO:0048770	pigment granule	7/355	112/19886	0.00398062	0.0302527	0.0218585	348/4629/311/967/3916/3688/10457	7
Molecular function	GO:0019887	protein kinase regulator activity	12/358	226/18496	0.00156806	0.0306043	0.0269217	2621/902/1460/805/5611/10983/65125/57498/57551/595/1956/10399	12
Biological process	GO:0050878	regulation of body fluid levels	16/350	365/18870	0.00137503	0.031282	0.0257775	348/710/2621/25946/308/857/928/7392/7094/9612/10627/2192/65125/595/1281/3673	16
Molecular function	GO:0023026	MHC class II protein complex binding	4/358	27/18496	0.00170308	0.0321315	0.0282652	481/311/567/975	4
Biological process	GO:1903321	negative regulation of protein modification by small protein conjugation or removal	7/350	90/18870	0.00142277	0.0321766	0.0265147	1499/56271/857/65125/8473/3303/6135	7
Biological process	GO:0010875	positive regulation of cholesterol efflux	4/350	27/18870	0.00145699	0.0325651	0.0268348	348/857/4035/6256	4
Biological process	GO:0042026	protein refolding	4/350	27/18870	0.00145699	0.0325651	0.0268348	1410/567/6625/3303	4
Biological process	GO:1903034	regulation of response to wounding	10/350	173/18870	0.00149334	0.0331833	0.0273443	348/710/8428/857/928/2896/5792/9314/3688/83481	10
Biological process	GO:0061640	cytoskeleton-dependent cytokinesis	8/350	117/18870	0.00152797	0.0336474	0.0277268	5339/4735/375/388/65125/6651/151011/6711	8
Biological process	GO:2001235	positive regulation of apoptotic signaling pathway	9/350	145/18870	0.00156079	0.0336474	0.0277268	7078/10134/857/1495/26471/84289/10399/6135/6647	9
Biological process	GO:0033120	positive regulation of RNA splicing	5/350	46/18870	0.00156694	0.0336474	0.0277268	6426/54407/1153/6625/3303	5
Biological process	GO:0035272	exocrine system development	5/350	46/18870	0.00156694	0.0336474	0.0277268	2263/3911/4781/10512/1956	5
Biological process	GO:1902175	regulation of oxidative stress-induced intrinsic apoptotic signaling pathway	5/350	46/18870	0.00156694	0.0336474	0.0277268	1499/8321/10131/10399/6647	5
Biological process	GO:0038180	nerve growth factor signaling pathway	3/350	13/18870	0.00157585	0.0336474	0.0277268	2889/9693/57498	3
Biological process	GO:1905907	negative regulation of amyloid fibril formation	3/350	13/18870	0.00157585	0.0336474	0.0277268	348/1410/5204	3
Biological process	GO:0008380	RNA splicing	19/350	478/18870	0.00159854	0.0339424	0.0279699	6430/22985/3958/79026/7536/9295/51747/6426/23524/51329/54407/7072/10521/6651/113146/1153/6625/3303/51631	19
Cellular compartment	GO:0099738	cell cortex region	4/355	38/19886	0.00456682	0.0340396	0.0245946	1499/23187/1500/4926	4
Cellular compartment	GO:0101003	ficolin-1-rich granule membrane	5/355	61/19886	0.00462819	0.0340396	0.0245946	5317/1832/3958/3920/3916	5
Cellular compartment	GO:0043292	contractile fiber	11/355	245/19886	0.00472514	0.034201	0.0247112	5339/375/4629/1499/79026/805/1410/4313/10627/113146/6711	11
Biological process	GO:0022011	myelination in peripheral nervous system	4/350	28/18870	0.00167523	0.0349876	0.0288311	5339/3691/6497/6647	4
Biological process	GO:0032292	peripheral nervous system axon ensheathment	4/350	28/18870	0.00167523	0.0349876	0.0288311	5339/3691/6497/6647	4
Biological process	GO:0060512	prostate gland morphogenesis	4/350	28/18870	0.00167523	0.0349876	0.0288311	2263/3400/4313/5916	4
Biological process	GO:0140694	non-membrane-bounded organelle assembly	17/350	408/18870	0.00169684	0.0352463	0.0290443	2934/5339/6208/6169/4629/7812/4926/11214/29997/55559/65125/7072/3688/1153/6228/3303/6135	17
Biological process	GO:0031333	negative regulation of protein-containing complex assembly	9/350	147/18870	0.00171581	0.0354476	0.0292102	2934/120/1410/6709/6712/29997/56998/6711/258010	9
Molecular function	GO:0043236	laminin binding	4/358	28/18496	0.00195694	0.03573	0.0314307	3958/4059/3688/3673	4
Biological process	GO:0031032	actomyosin structure organization	11/350	208/18870	0.00180044	0.0369962	0.0304863	5339/10174/4629/1490/3693/4070/11214/10163/55561/54566/3688	11
Molecular function	GO:0044548	S100 protein binding	3/358	14/18496	0.00223351	0.0372197	0.0327411	311/79026/6277	3
Molecular function	GO:0001968	fibronectin binding	4/358	29/18496	0.00223581	0.0372197	0.0327411	4313/2192/3688/3488	4
Molecular function	GO:0070325	lipoprotein particle receptor binding	4/358	29/18496	0.00223581	0.0372197	0.0327411	348/4035/3339/10314	4
Biological process	GO:0110053	regulation of actin filament organization	13/350	273/18870	0.00184457	0.0377002	0.0310664	2934/10174/375/120/1490/4070/6709/2909/11034/6712/10163/10787/6711	13
Molecular function	GO:0043621	protein self-association	6/358	70/18496	0.0023332	0.0377312	0.0331911	5339/8861/5825/51614/79188/258010	6
Biological process	GO:0048662	negative regulation of smooth muscle cell proliferation	6/350	70/18870	0.00188562	0.0381314	0.0314217	348/347/7536/56998/57447/3488	6
Biological process	GO:1901880	negative regulation of protein depolymerization	6/350	70/18870	0.00188562	0.0381314	0.0314217	2934/120/6709/6712/57551/6711	6
Biological process	GO:0072091	regulation of stem cell proliferation	7/350	95/18870	0.00194538	0.0389728	0.032115	1499/677/4781/3664/2192/8848/5916	7
Biological process	GO:0051127	positive regulation of actin nucleation	3/350	14/18870	0.00197821	0.0389728	0.032115	2934/10163/10787	3
Biological process	GO:0070141	response to UV-A	3/350	14/18870	0.00197821	0.0389728	0.032115	4313/595/1956	3
Biological process	GO:1904925	positive regulation of autophagy of mitochondrion in response to mitochondrial depolarization	3/350	14/18870	0.00197821	0.0389728	0.032115	10133/54543/93974	3
Biological process	GO:1905049	negative regulation of metallopeptidase activity	3/350	14/18870	0.00197821	0.0389728	0.032115	7078/4035/7077	3
Biological process	GO:0051701	biological process involved in interaction with host	11/350	211/18870	0.00201499	0.039348	0.0324242	2934/2621/857/3693/975/3916/3688/4179/1956/3303/3673	11
Biological process	GO:0043010	camera-type eye development	15/350	344/18870	0.00202205	0.039348	0.0324242	1499/1410/3913/6497/7020/2202/9314/2909/4781/10252/10848/5204/1956/3299/5916	15
Biological process	GO:0045600	positive regulation of fat cell differentiation	6/350	71/18870	0.00202814	0.039348	0.0324242	25946/2487/688/677/10974/11197	6
Cellular compartment	GO:0045121	membrane raft	12/355	286/19886	0.00552863	0.0393915	0.0284615	351/1499/114/3551/79026/857/1495/8613/3688/26509/1956/9289	12
Biological process	GO:0006376	mRNA splice site recognition	5/350	49/18870	0.00208339	0.0398873	0.0328687	6430/7536/51747/6426/51631	5
Biological process	GO:0021953	central nervous system neuron differentiation	10/350	181/18870	0.00208667	0.0398873	0.0328687	2263/5048/8861/3400/567/2909/4781/9693/57551/6095	10
Biological process	GO:0060560	developmental growth involved in morphogenesis	12/350	244/18870	0.00209101	0.0398873	0.0328687	348/2263/5048/351/1499/3913/6586/10252/10512/57142/3688/5916	12
Biological process	GO:0043244	regulation of protein-containing complex disassembly	8/350	123/18870	0.00209769	0.0398873	0.0328687	2934/120/6709/11034/6712/65125/57551/6711	8
Cellular compartment	GO:0098984	neuron to neuron synapse	14/355	362/19886	0.00580037	0.0406918	0.0294011	6156/375/6208/6169/1499/114/120/1500/5094/57142/29904/3688/143187/6711	14
Cellular compartment	GO:0043083	synaptic cleft	3/355	21/19886	0.00590976	0.0408311	0.0295017	348/3913/3911	3
Biological process	GO:0048679	regulation of axon regeneration	4/350	30/18870	0.00217787	0.0412071	0.0339562	8428/2896/5792/9314	4
Biological process	GO:0045446	endothelial cell differentiation	8/350	124/18870	0.00220702	0.0415529	0.0342412	1499/3551/8321/8721/2889/9693/694/11167	8
Cellular compartment	GO:0098685	Schaffer collateral - CA1 synapse	6/355	92/19886	0.00611177	0.0415965	0.0300547	5048/1499/114/1500/388/3688	6
Biological process	GO:0044843	cell cycle G1/S phase transition	13/350	279/18870	0.00223139	0.0418057	0.0344495	902/6595/2273/3400/9314/997/23476/57492/3688/595/143384/1956/10457	13
Biological process	GO:0045216	cell-cell junction organization	11/350	214/18870	0.0022499	0.0418999	0.0345271	5317/5339/1832/1499/1500/3551/857/928/1495/7094/79983	11
Biological process	GO:0046578	regulation of Ras protein signal transduction	10/350	183/18870	0.00226131	0.0418999	0.0345271	348/2909/10252/11214/55667/3688/54869/8473/9289/1281	10
Biological process	GO:0030850	prostate gland development	5/350	50/18870	0.00228027	0.0418999	0.0345271	2263/1499/3400/4313/5916	5
Biological process	GO:0030865	cortical cytoskeleton organization	5/350	50/18870	0.00228027	0.0418999	0.0345271	5048/5339/3551/7094/10787	5
Biological process	GO:0045926	negative regulation of growth	12/350	247/18870	0.00231318	0.0422575	0.0348218	6595/2273/2487/1410/6586/10512/57142/84289/694/3303/3488/10399	12
Biological process	GO:0009895	negative regulation of catabolic process	15/350	349/18870	0.00232184	0.0422575	0.0348218	1471/5317/7078/7812/7077/26471/29997/65125/340371/8473/1956/1153/6625/6135/258010	15
Biological process	GO:0002067	glandular epithelial cell differentiation	6/350	73/18870	0.00233744	0.0423398	0.0348896	2263/1499/857/9314/4781/5916	6
Biological process	GO:0036293	response to decreased oxygen levels	14/350	315/18870	0.00237161	0.0427561	0.0352327	2263/857/1410/3709/7049/663/665/4313/677/3339/29904/29997/3673/6095	14
Biological process	GO:1904923	regulation of autophagy of mitochondrion in response to mitochondrial depolarization	3/350	15/18870	0.00243899	0.0436063	0.0359333	10133/54543/93974	3
Biological process	GO:0045807	positive regulation of endocytosis	9/350	155/18870	0.00246358	0.0436063	0.0359333	348/2621/967/4035/8976/567/29904/3673/6647	9
Biological process	GO:0009048	dosage compensation by inactivation of X chromosome	4/350	31/18870	0.00246441	0.0436063	0.0359333	339287/10209/10336/8473	4
Biological process	GO:0034063	stress granule assembly	4/350	31/18870	0.00246441	0.0436063	0.0359333	7812/7072/1153/6228	4
Cellular compartment	GO:0005912	adherens junction	9/355	188/19886	0.00680705	0.0442572	0.0319771	5317/1832/1499/1500/1495/8613/7094/79983/9223	9
Cellular compartment	GO:0032279	asymmetric synapse	13/355	331/19886	0.00680922	0.0442572	0.0319771	6156/375/6208/6169/1499/114/120/1500/5094/57142/29904/3688/6711	13
Cellular compartment	GO:0005844	polysome	5/355	67/19886	0.00689092	0.0442572	0.0319771	6156/6169/6228/6135/6160	5
Cellular compartment	GO:0031093	platelet alpha granule lumen	5/355	67/19886	0.00689092	0.0442572	0.0319771	710/351/2621/6678/1675	5
Biological process	GO:0007565	female pregnancy	10/350	186/18870	0.00254515	0.0448274	0.0369395	3691/3490/4313/3339/2192/51673/54407/3488/3673/6647	10
Biological process	GO:0061448	connective tissue development	13/350	285/18870	0.00268259	0.0461268	0.0380103	1289/1499/2487/3400/633/1490/2202/4781/57561/7045/1281/4256/5916	13
Biological process	GO:0007043	cell-cell junction assembly	9/350	157/18870	0.00268592	0.0461268	0.0380103	5317/1499/1500/3551/857/928/1495/7094/79983	9
Biological process	GO:0010927	cellular component assembly involved in morphogenesis	8/350	128/18870	0.00268987	0.0461268	0.0380103	5048/5339/3691/4629/23187/928/11214/3688	8
Biological process	GO:0010951	negative regulation of endopeptidase activity	8/350	128/18870	0.00268987	0.0461268	0.0380103	710/1471/7078/2621/831/7077/9314/145264	8
Biological process	GO:0031623	receptor internalization	8/350	128/18870	0.00268987	0.0461268	0.0380103	375/857/928/967/4035/975/3688/55788	8
Biological process	GO:0031346	positive regulation of cell projection organization	15/350	355/18870	0.00272941	0.0461268	0.0380103	348/5048/8428/2896/8321/8976/2909/2889/10163/29904/10787/9693/57498/54869/3673	15
Biological process	GO:0007015	actin filament organization	18/350	464/18870	0.00272965	0.0461268	0.0380103	2934/5339/10174/375/120/1490/3693/4070/6709/8976/388/2909/11034/6712/10163/10787/79983/6711	18
Biological process	GO:0001654	eye development	16/350	391/18870	0.00274717	0.0461268	0.0380103	1289/1499/1410/3913/6497/7020/2202/9314/2909/4781/10252/10848/5204/1956/3299/5916	16
Biological process	GO:0000910	cytokinesis	10/350	188/18870	0.00274974	0.0461268	0.0380103	5339/4735/375/311/805/388/65125/6651/151011/6711	10
Biological process	GO:0042542	response to hydrogen peroxide	7/350	101/18870	0.00275618	0.0461268	0.0380103	8428/1410/6778/388/4313/6647/10628	7
Biological process	GO:0010464	regulation of mesenchymal cell proliferation	4/350	32/18870	0.00277582	0.0461268	0.0380103	2263/1499/4781/56998	4
Biological process	GO:0061037	negative regulation of cartilage development	4/350	32/18870	0.00277582	0.0461268	0.0380103	1499/2487/2202/5916	4
Biological process	GO:0070570	regulation of neuron projection regeneration	4/350	32/18870	0.00277582	0.0461268	0.0380103	8428/2896/5792/9314	4
Cellular compartment	GO:0005771	multivesicular body	5/355	68/19886	0.00733158	0.0464334	0.0335495	348/23392/967/3916/1956	5
Cellular compartment	GO:0005923	bicellular tight junction	7/355	126/19886	0.00751888	0.0469673	0.0339353	1499/9693/54566/79983/595/83481/9223	7
Biological process	GO:0030308	negative regulation of cell growth	10/350	189/18870	0.00285685	0.0472679	0.0389506	6595/2273/2487/1410/6586/10512/57142/694/3303/10399	10
Biological process	GO:0090287	regulation of cellular response to growth factor stimulus	15/350	357/18870	0.00287774	0.0474083	0.0390663	1499/967/1634/5654/6497/7049/8321/8425/10252/4926/51232/7148/8473/11167/3303	15
Biological process	GO:0090136	epithelial cell-cell adhesion	3/350	16/18870	0.00296088	0.0485686	0.0400224	1832/1495/3693	3
Biological process	GO:0150063	visual system development	16/350	395/18870	0.00303536	0.0495776	0.0408538	1289/1499/1410/3913/6497/7020/2202/9314/2909/4781/10252/10848/5204/1956/3299/5916	16
Biological process	GO:0016032	viral process	17/350	432/18870	0.00306652	0.049784	0.0410239	348/2934/2621/7812/1460/857/3693/6590/7392/975/5094/3916/3688/4179/1956/3303/3673	17
Biological process	GO:0030218	erythrocyte differentiation	8/350	131/18870	0.0031033	0.049784	0.0410239	6208/8861/22985/7049/567/677/93974/3303	8
Biological process	GO:0007549	dosage compensation	4/350	33/18870	0.00311313	0.049784	0.0410239	339287/10209/10336/8473	4
Biological process	GO:0031069	hair follicle morphogenesis	4/350	33/18870	0.00311313	0.049784	0.0410239	2263/1499/94234/3488	4
Biological process	GO:0061436	establishment of skin barrier	4/350	33/18870	0.00311313	0.049784	0.0410239	5339/388698/2312/9314	4
Biological process	GO:0060537	muscle tissue development	17/350	433/18870	0.00313927	0.0499928	0.041196	2263/5339/1832/4629/1499/688/857/6497/7049/10512/10848/11214/26471/10521/3688/1281/3488	17

## Sheet: Proteomics
ONTOLOGY	ID	Description	GeneRatio	BgRatio	pvalue	p.adjust	qvalue	geneID	Count
T1 Proteomics: Downregulated
Molecular function	GO:0005126	cytokine receptor binding	6/42	273/18496	3.28613e-05	0.00522495	0.00418549	9180/6376/1489/944/3678/59067	6
Molecular function	GO:0016725	oxidoreductase activity, acting on CH or CH2 groups	2/42	11/18496	0.000273292	0.0217267	0.0174044	6241/1576	2
T1 Proteomics: Upregulated
Cellular compartment	GO:0031091	platelet alpha granule	7/28	91/19886	3.63754e-11	3.63754e-09	2.60371e-09	334/5270/7076/5054/6678/351/5473	7
Cellular compartment	GO:0031093	platelet alpha granule lumen	5/28	67/19886	3.45156e-08	1.72578e-06	1.2353e-06	7076/5054/6678/351/5473	5
Molecular function	GO:0004866	endopeptidase inhibitor activity	5/28	168/18496	4.8335e-06	0.000235978	0.000171765	334/5270/7076/5054/351	5
Molecular function	GO:0030414	peptidase inhibitor activity	5/28	175/18496	5.89925e-06	0.000235978	0.000171765	334/5270/7076/5054/351	5
Molecular function	GO:0061135	endopeptidase regulator activity	5/28	184/18496	7.53122e-06	0.000235978	0.000171765	334/5270/7076/5054/351	5
Molecular function	GO:0004867	serine-type endopeptidase inhibitor activity	4/28	101/18496	1.5505e-05	0.000364367	0.000265217	334/5270/5054/351	4
Molecular function	GO:0061134	peptidase regulator activity	5/28	228/18496	2.12419e-05	0.000399348	0.000290679	334/5270/7076/5054/351	5
Cellular compartment	GO:0005788	endoplasmic reticulum lumen	5/28	313/19886	6.82992e-05	0.00137949	0.000987426	334/627/7076/351/80310	5
Cellular compartment	GO:0034774	secretory granule lumen	5/28	322/19886	7.80869e-05	0.00137949	0.000987426	7076/5054/6678/351/5473	5
Cellular compartment	GO:0060205	cytoplasmic vesicle lumen	5/28	325/19886	8.15791e-05	0.00137949	0.000987426	7076/5054/6678/351/5473	5
Cellular compartment	GO:0031983	vesicle lumen	5/28	326/19886	8.27695e-05	0.00137949	0.000987426	7076/5054/6678/351/5473	5
Molecular function	GO:0008083	growth factor activity	4/28	162/18496	9.85425e-05	0.00154383	0.00112373	627/7076/5473/80310	4
Cellular compartment	GO:0031594	neuromuscular junction	3/28	76/19886	0.000164054	0.00234363	0.00167755	9143/5270/351	3
Cellular compartment	GO:0008021	synaptic vesicle	4/28	213/19886	0.000214131	0.00267664	0.00191591	9143/627/148281/351	4
Cellular compartment	GO:0031092	platelet alpha granule membrane	2/28	17/19886	0.000256631	0.00270726	0.00193783	334/6678	2
Cellular compartment	GO:0070382	exocytic vesicle	4/28	232/19886	0.000296588	0.00270726	0.00193783	9143/627/148281/351	4
Cellular compartment	GO:0062023	collagen-containing extracellular matrix	5/28	429/19886	0.000297799	0.00270726	0.00193783	5270/7076/284/5054/6678	5
Molecular function	GO:0004857	enzyme inhibitor activity	5/28	386/18496	0.000255179	0.00342669	0.00249423	334/5270/7076/5054/351	5
Cellular compartment	GO:0030133	transport vesicle	4/28	431/19886	0.00295023	0.0245853	0.0175979	9143/627/148281/351	4
Molecular function	GO:0008201	heparin binding	3/28	174/18496	0.00225495	0.0264956	0.0192857	334/5270/351	3
Biological process	GO:0071677	positive regulation of mononuclear cell migration	3/27	73/18870	0.000151984	0.0437965	0.0303416	5054/351/80310	3
Biological process	GO:0010755	regulation of plasminogen activation	2/27	18/18870	0.00029742	0.0437965	0.0303416	5270/5054	2
Biological process	GO:0010766	negative regulation of sodium ion transport	2/27	18/18870	0.00029742	0.0437965	0.0303416	5270/57520	2
Biological process	GO:0033138	positive regulation of peptidyl-serine phosphorylation	3/27	104/18870	0.000432044	0.0437965	0.0303416	627/284/351	3
Biological process	GO:0043410	positive regulation of MAPK cascade	5/27	474/18870	0.00050039	0.0437965	0.0303416	284/351/5605/6188/80310	5
Biological process	GO:0045860	positive regulation of protein kinase activity	4/27	282/18870	0.000653432	0.0437965	0.0303416	284/5605/6188/80310	4
Biological process	GO:0031639	plasminogen activation	2/27	27/18870	0.000676919	0.0437965	0.0303416	5270/5054	2
Biological process	GO:0052548	regulation of endopeptidase activity	4/27	288/18870	0.000707008	0.0437965	0.0303416	5270/7076/5054/6188	4
Biological process	GO:0048668	collateral sprouting	2/27	28/18870	0.000728347	0.0437965	0.0303416	627/351	2
Biological process	GO:0071675	regulation of mononuclear cell migration	3/27	125/18870	0.000738943	0.0437965	0.0303416	5054/351/80310	3
Biological process	GO:0018105	peptidyl-serine phosphorylation	4/27	295/18870	0.000773377	0.0437965	0.0303416	627/284/351/5605	4
Biological process	GO:0072012	glomerulus vasculature development	2/27	29/18870	0.000781609	0.0437965	0.0303416	284/80310	2
Biological process	GO:0010951	negative regulation of endopeptidase activity	3/27	128/18870	0.000791622	0.0437965	0.0303416	5270/7076/5054	3
Biological process	GO:0010955	negative regulation of protein processing	2/27	30/18870	0.0008367	0.0437965	0.0303416	5270/5054	2
Biological process	GO:1903318	negative regulation of protein maturation	2/27	30/18870	0.0008367	0.0437965	0.0303416	5270/5054	2
Biological process	GO:0061437	renal system vasculature development	2/27	31/18870	0.000893615	0.0437965	0.0303416	284/80310	2
Biological process	GO:0061440	kidney vasculature development	2/27	31/18870	0.000893615	0.0437965	0.0303416	284/80310	2
Biological process	GO:0018209	peptidyl-serine modification	4/27	308/18870	0.000908177	0.0437965	0.0303416	627/284/351/5605	4
Biological process	GO:0052547	regulation of peptidase activity	4/27	312/18870	0.000952795	0.0437965	0.0303416	5270/7076/5054/6188	4
Biological process	GO:0010466	negative regulation of peptidase activity	3/27	137/18870	0.000963845	0.0437965	0.0303416	5270/7076/5054	3
Biological process	GO:0033135	regulation of peptidyl-serine phosphorylation	3/27	138/18870	0.000984327	0.0437965	0.0303416	627/284/351	3
Biological process	GO:0071902	positive regulation of protein serine/threonine kinase activity	3/27	140/18870	0.00102612	0.0437965	0.0303416	5605/6188/80310	3
Biological process	GO:0007617	mating behavior	2/27	36/18870	0.00120538	0.0440787	0.0305371	5270/351	2
Biological process	GO:2000352	negative regulation of endothelial cell apoptotic process	2/27	36/18870	0.00120538	0.0440787	0.0305371	284/5054	2
Biological process	GO:0002687	positive regulation of leukocyte migration	3/27	149/18870	0.00122806	0.0440787	0.0305371	5054/351/80310	3
Biological process	GO:0070371	ERK1 and ERK2 cascade	4/27	336/18870	0.00125362	0.0440787	0.0305371	284/351/5605/80310	4
Biological process	GO:0033674	positive regulation of kinase activity	4/27	337/18870	0.00126744	0.0440787	0.0305371	284/5605/6188/80310	4
Biological process	GO:0007340	acrosome reaction	2/27	38/18870	0.00134268	0.0450277	0.0311946	148281/152015	2
Molecular function	GO:0019843	rRNA binding	2/28	66/18496	0.00446496	0.0466341	0.0339442	6136/6188	2
Molecular function	GO:0005125	cytokine activity	3/28	237/18496	0.00537202	0.0475354	0.0346003	7076/5473/54097	3
Molecular function	GO:0005539	glycosaminoglycan binding	3/28	240/18496	0.00556266	0.0475354	0.0346003	334/5270/351	3
T2 Proteomics: Downregulated
CC	GO:0009897	external side of plasma membrane	28/367	387/19886	8.60213e-10	3.38924e-07	3.32314e-07	8764/909/9180/10462/1439/8784/6693/8547/973/23627/916/353091/910/4238/3572/3597/4059/80380/2159/3791/6948/3977/942/343413/3678/5618/23308/563	28
MF	GO:0005126	cytokine receptor binding	23/360	273/18496	4.29129e-09	2.28726e-06	2.05982e-06	9180/50616/3446/7185/1652/727/3572/5008/6346/112744/6355/6376/1489/8600/3558/1270/970/3578/3977/3442/3678/25805/59067	23
BP	GO:0070661	leukocyte proliferation	26/351	350/18870	2.31173e-09	6.98195e-06	6.05088e-06	8764/1439/952/6693/3446/973/1051/916/3280/3572/6376/8600/80380/3558/5294/598/7535/970/3578/5741/3442/942/59067/84868/5618/23308	26
BP	GO:0050729	positive regulation of inflammatory response	17/351	152/18870	3.64974e-09	6.98195e-06	6.05088e-06	1660/9180/1051/1652/3572/5008/6346/6376/4192/8600/3558/1075/5294/718/6280/59067/353514	17
BP	GO:0070665	positive regulation of leukocyte proliferation	17/351	166/18870	1.39813e-08	1.78309e-05	1.54531e-05	1439/952/6693/916/3280/3572/80380/3558/598/7535/970/5741/942/59067/84868/5618/23308	17
BP	GO:0001819	positive regulation of cytokine production	29/351	499/18870	6.66745e-08	5.58697e-05	4.84193e-05	8764/1660/6693/1051/916/353091/1652/115362/727/3572/5008/6346/112744/6376/4192/5345/3558/23705/5294/8809/27190/718/5319/3578/942/59067/84868/353514/284340	29
BP	GO:0031349	positive regulation of defense response	28/351	480/18870	1.04888e-07	5.58697e-05	4.84193e-05	1660/9180/8547/1051/55366/353091/1652/115362/7301/3572/5008/6346/112744/6376/4192/8600/8807/3558/1075/23705/5063/5294/718/6280/9865/59067/84868/353514	28
BP	GO:0032943	mononuclear cell proliferation	22/351	314/18870	1.14411e-07	5.58697e-05	4.84193e-05	8764/952/6693/3446/973/1051/916/3280/3572/80380/3558/5294/598/7535/970/3578/3442/942/59067/84868/5618/23308	22
BP	GO:0032946	positive regulation of mononuclear cell proliferation	15/351	148/18870	1.15023e-07	5.58697e-05	4.84193e-05	952/6693/916/3280/3572/80380/3558/598/7535/970/942/59067/84868/5618/23308	15
BP	GO:0050867	positive regulation of cell activation	25/351	396/18870	1.16821e-07	5.58697e-05	4.84193e-05	8764/6599/952/84787/6693/22976/4921/5105/916/3280/10459/3572/4192/8600/80380/3558/1075/7535/970/942/59067/84868/353514/5618/23308	25
BP	GO:0018108	peptidyl-tyrosine phosphorylation	20/351	276/18870	2.53993e-07	9.91944e-05	8.59665e-05	8764/1196/8784/4921/916/3280/2065/3572/5008/1489/3558/1270/3791/7535/3578/3678/59067/2321/353514/5618	20
BP	GO:0051251	positive regulation of lymphocyte activation	22/351	330/18870	2.70512e-07	9.91944e-05	8.59665e-05	8764/6599/952/84787/6693/22976/5105/916/3280/10459/3572/4192/8600/80380/3558/7535/970/942/59067/84868/5618/23308	22
BP	GO:0018212	peptidyl-tyrosine modification	20/351	278/18870	2.8519e-07	9.91944e-05	8.59665e-05	8764/1196/8784/4921/916/3280/2065/3572/5008/1489/3558/1270/3791/7535/3578/3678/59067/2321/353514/5618	20
BP	GO:0046651	lymphocyte proliferation	21/351	307/18870	3.32274e-07	0.00010594	9.18125e-05	8764/952/6693/3446/973/1051/916/3280/3572/80380/3558/5294/7535/970/3578/3442/942/59067/84868/5618/23308	21
BP	GO:0045785	positive regulation of cell adhesion	27/351	482/18870	3.98311e-07	0.000117226	0.000101594	8764/6599/8784/7082/6693/8874/5105/916/9289/3280/3572/6376/4192/8600/655/80380/5345/3558/3791/7535/5645/970/942/3678/59067/84868/23308	27
BP	GO:0002449	lymphocyte mediated immunity	23/351	368/18870	4.52314e-07	0.000123611	0.000107127	909/1439/84787/6693/22976/714/353091/910/10459/727/8807/3558/1075/717/23705/8809/729/718/970/3578/59067/84868/2205	23
BP	GO:0050671	positive regulation of lymphocyte proliferation	14/351	145/18870	5.54511e-07	0.000132307	0.000114664	952/6693/916/3280/3572/80380/3558/7535/970/942/59067/84868/5618/23308	14
BP	GO:0042102	positive regulation of T cell proliferation	12/351	105/18870	5.8855e-07	0.000132307	0.000114664	6693/916/3280/3572/80380/3558/7535/970/942/59067/84868/23308	12
BP	GO:0022407	regulation of cell-cell adhesion	27/351	493/18870	6.18674e-07	0.000132307	0.000114664	8764/6599/1840/7082/6693/1051/5105/916/3280/10459/3572/6376/4192/8600/655/80380/5345/3558/7535/4851/970/942/10690/59067/63036/84868/23308	27
BP	GO:0070663	regulation of leukocyte proliferation	19/351	267/18870	6.69851e-07	0.000132307	0.000114664	8764/1439/952/6693/1051/916/3280/3572/80380/3558/598/7535/970/5741/942/59067/84868/5618/23308	19
BP	GO:0002443	leukocyte mediated immunity	26/351	466/18870	7.08894e-07	0.000132307	0.000114664	909/1439/84787/6693/22976/714/10814/353091/910/10459/727/8807/3558/1075/717/23705/5294/8809/729/718/5319/970/3578/59067/84868/2205	26
BP	GO:0002526	acute inflammatory response	12/351	107/18870	7.23059e-07	0.000132307	0.000114664	9180/6693/50616/1051/3572/5008/8600/5345/5294/718/59307/2205	12
BP	GO:0022409	positive regulation of cell-cell adhesion	21/351	322/18870	7.26203e-07	0.000132307	0.000114664	8764/6599/7082/6693/5105/916/3280/3572/6376/4192/8600/655/80380/5345/3558/7535/970/942/59067/84868/23308	21
BP	GO:0002696	positive regulation of leukocyte activation	23/351	380/18870	7.90239e-07	0.00013743	0.000119103	8764/6599/952/84787/6693/22976/5105/916/3280/10459/3572/4192/8600/80380/3558/1075/7535/970/942/59067/84868/5618/23308	23
BP	GO:0007259	receptor signaling pathway via JAK-STAT	15/351	174/18870	9.43313e-07	0.000156918	0.000135992	1439/8784/3446/3280/3572/5008/1489/3558/1270/4851/3578/3442/59067/3454/5618	15
BP	GO:0007159	leukocyte cell-cell adhesion	24/351	419/18870	1.21007e-06	0.000192906	0.000167181	8764/6599/6404/1840/6693/1051/5105/916/3280/3572/4192/8600/655/80380/3558/7535/6280/970/942/3678/10690/59067/84868/23308	24
MF	GO:0005125	cytokine activity	18/360	237/18496	9.82051e-07	0.000261717	0.000235692	50616/3446/727/5008/6346/112744/6355/6376/1489/8600/655/3558/1270/27190/970/3578/3442/59067	18
BP	GO:0097696	receptor signaling pathway via STAT	15/351	188/18870	2.49734e-06	0.000382192	0.000331226	1439/8784/3446/3280/3572/5008/1489/3558/1270/4851/3578/3442/59067/3454/5618	15
BP	GO:0032944	regulation of mononuclear cell proliferation	17/351	242/18870	3.10032e-06	0.000456224	0.000395385	8764/952/6693/1051/916/3280/3572/80380/3558/598/7535/970/942/59067/84868/5618/23308	17
BP	GO:0098883	synapse pruning	5/351	14/18870	3.77433e-06	0.000534837	0.000463515	714/6376/718/10154/10882	5
BP	GO:0050870	positive regulation of T cell activation	17/351	251/18870	5.06345e-06	0.00067517	0.000585133	8764/6599/6693/5105/916/3280/3572/4192/8600/80380/3558/7535/970/942/59067/84868/23308	17
BP	GO:0050727	regulation of inflammatory response	23/351	425/18870	5.21667e-06	0.00067517	0.000585133	1660/9180/6693/50616/1051/1652/7301/3572/5008/6346/6376/4192/8600/3558/1075/54/5294/5624/718/6280/59067/353514/284340	23
BP	GO:0002708	positive regulation of lymphocyte mediated immunity	12/351	129/18870	5.29406e-06	0.00067517	0.000585133	909/84787/22976/353091/910/10459/8807/3558/23705/8809/718/59067	12
BP	GO:0006959	humoral immune response	17/351	258/18870	7.29633e-06	0.000900508	0.000780422	8547/714/3446/3512/727/112744/1675/717/729/718/5319/5645/4851/6280/3442/149708/4853	17
BP	GO:0042129	regulation of T cell proliferation	14/351	182/18870	8.23691e-06	0.000984825	0.000853495	8764/6693/1051/916/3280/3572/80380/3558/7535/970/942/59067/84868/23308	14
MF	GO:0140375	immune receptor activity	13/360	147/18496	6.1678e-06	0.00109581	0.000986848	9180/1439/132014/11024/3572/3597/8807/8809/3977/353514/3454/5618/2205	13
BP	GO:0002460	adaptive immune response based on somatic recombination of immune receptors built from immunoglobulin superfamily domains	21/351	380/18870	9.80469e-06	0.00113675	0.00098516	909/1439/84787/6693/22976/714/353091/910/10459/727/3558/1075/717/8809/729/718/4851/970/3578/84868/2205	21
BP	GO:0050670	regulation of lymphocyte proliferation	16/351	238/18870	1.05372e-05	0.00115644	0.00100222	8764/952/6693/1051/916/3280/3572/80380/3558/7535/970/942/59067/84868/5618/23308	16
BP	GO:0002675	positive regulation of acute inflammatory response	6/351	28/18870	1.0579e-05	0.00115644	0.00100222	9180/3572/5008/8600/5294/718	6
BP	GO:0002285	lymphocyte activation involved in immune response	15/351	213/18870	1.14517e-05	0.00118417	0.00102625	84787/6693/22976/3446/5105/10459/4192/3558/8809/3442/942/59067/84868/4853/3936	15
BP	GO:0042098	T cell proliferation	15/351	213/18870	1.14517e-05	0.00118417	0.00102625	8764/6693/1051/916/3280/3572/80380/3558/5294/7535/970/942/59067/84868/23308	15
BP	GO:0002706	regulation of lymphocyte mediated immunity	14/351	188/18870	1.19328e-05	0.00120144	0.00104123	909/84787/6693/22976/353091/910/10459/8807/3558/23705/8809/718/59067/84868	14
BP	GO:0002699	positive regulation of immune effector process	17/351	270/18870	1.32374e-05	0.00129863	0.00112545	8764/909/84787/22976/8547/5105/353091/910/10459/112744/8807/3558/23705/8809/718/942/59067	17
BP	GO:0002697	regulation of immune effector process	21/351	389/18870	1.39553e-05	0.00133482	0.00115682	8764/909/84787/6693/22976/8547/5105/353091/910/10459/112744/8807/3558/54/23705/8809/718/942/9865/59067/84868	21
BP	GO:0002366	leukocyte activation involved in immune response	18/351	301/18870	1.48918e-05	0.00138966	0.00120435	84787/6693/22976/3446/10814/5105/10459/4192/3558/5294/8809/3442/942/59067/84868/4853/2205/3936	18
BP	GO:0050731	positive regulation of peptidyl-tyrosine phosphorylation	13/351	168/18870	1.62319e-05	0.00147865	0.00128146	8764/8784/916/3280/2065/3572/5008/1489/3558/1270/3678/59067/353514	13
BP	GO:1903039	positive regulation of leukocyte cell-cell adhesion	17/351	275/18870	1.67859e-05	0.00149356	0.00129439	8764/6599/6693/5105/916/3280/3572/4192/8600/80380/3558/7535/970/942/59067/84868/23308	17
BP	GO:0002263	cell activation involved in immune response	18/351	305/18870	1.77804e-05	0.00154608	0.00133991	84787/6693/22976/3446/10814/5105/10459/4192/3558/5294/8809/3442/942/59067/84868/4853/2205/3936	18
BP	GO:0002286	T cell activation involved in immune response	11/351	123/18870	1.89803e-05	0.00161375	0.00139855	6693/3446/5105/4192/3558/8809/3442/942/59067/84868/3936	11
BP	GO:0002705	positive regulation of leukocyte mediated immunity	12/351	151/18870	2.63166e-05	0.00218886	0.00189696	909/84787/22976/353091/910/10459/8807/3558/23705/8809/718/59067	12
MF	GO:0004896	cytokine receptor activity	10/360	96/18496	1.7595e-05	0.00234453	0.0021114	9180/1439/132014/3572/3597/8807/8809/3977/3454/5618	10
BP	GO:0042531	positive regulation of tyrosine phosphorylation of STAT protein	8/351	66/18870	2.96976e-05	0.00241751	0.00209513	8784/3280/3572/5008/1489/3558/1270/59067	8
BP	GO:0002673	regulation of acute inflammatory response	7/351	49/18870	3.18426e-05	0.00253812	0.00219966	9180/6693/3572/5008/8600/5294/718	7
BP	GO:0050863	regulation of T cell activation	20/351	381/18870	3.32673e-05	0.00257105	0.00222819	8764/6599/1840/6693/639/1051/5105/916/3280/3572/4192/8600/80380/3558/7535/970/942/59067/84868/23308	20
BP	GO:0003279	cardiac septum development	10/351	108/18870	3.35997e-05	0.00257105	0.00222819	4194/55742/55636/639/51684/3280/655/4851/3340/4853	10
BP	GO:1903037	regulation of leukocyte cell-cell adhesion	20/351	382/18870	3.45187e-05	0.00258958	0.00224425	8764/6599/1840/6693/1051/5105/916/3280/3572/4192/8600/80380/3558/7535/970/942/10690/59067/84868/23308	20
CC	GO:0072562	blood microparticle	12/367	144/19886	1.52154e-05	0.00299743	0.00293897	8547/714/3512/1356/173/3827/5345/5644/718/1370/28299/3045	12
MF	GO:0004252	serine-type endopeptidase activity	13/360	174/18496	3.76223e-05	0.00401053	0.00361174	132724/3817/1675/5644/2159/1075/717/26085/5653/5624/5645/63036/1506	13
BP	GO:0042113	B cell activation	16/351	278/18870	6.98087e-05	0.00513631	0.00445136	952/84787/22976/3446/973/10459/3558/7535/970/3578/3442/942/59067/4853/5618/23308	16
BP	GO:0048711	positive regulation of astrocyte differentiation	4/351	13/18870	7.3677e-05	0.00531865	0.00460939	4099/3280/3572/4851	4
BP	GO:0001906	cell killing	14/351	223/18870	7.86674e-05	0.00557373	0.00483045	3347/909/353091/115362/910/727/8807/1075/23705/729/598/718/59067/84868	14
BP	GO:0043410	positive regulation of MAPK cascade	22/351	474/18870	8.55525e-05	0.00595134	0.00515771	7498/1652/11211/8685/4238/4055/5008/6346/6355/6376/8600/5345/5294/3791/5319/4851/3340/84868/2321/4853/353514/284340	22
BP	GO:0042509	regulation of tyrosine phosphorylation of STAT protein	8/351	78/18870	9.99218e-05	0.0068268	0.00591642	8784/3280/3572/5008/1489/3558/1270/59067	8
BP	GO:0050730	regulation of peptidyl-tyrosine phosphorylation	14/351	231/18870	0.000114452	0.00768232	0.00665785	8764/8784/916/3280/2065/3572/5008/1489/3558/1270/3578/3678/59067/353514	14
MF	GO:0008236	serine-type peptidase activity	13/360	192/18496	0.000103349	0.00791756	0.00713026	132724/3817/1675/5644/2159/1075/717/26085/5653/5624/5645/63036/1506	13
MF	GO:1901681	sulfur compound binding	16/360	275/18496	0.000103983	0.00791756	0.00713026	116519/84787/51156/6241/9289/2254/3827/53354/6355/4192/655/54/8838/1305/115939/333	16
BP	GO:0150146	cell junction disassembly	5/351	27/18870	0.000124736	0.00822828	0.00713101	714/6376/718/10154/10882	5
MF	GO:0017171	serine hydrolase activity	13/360	196/18496	0.00012714	0.0084707	0.0076284	132724/3817/1675/5644/2159/1075/717/26085/5653/5624/5645/63036/1506	13
BP	GO:0042100	B cell proliferation	9/351	104/18870	0.000140003	0.00907887	0.00786817	952/3446/973/3558/970/3578/3442/59067/5618	9
BP	GO:0007260	tyrosine phosphorylation of STAT protein	8/351	82/18870	0.000142426	0.00908201	0.0078709	8784/3280/3572/5008/1489/3558/1270/59067	8
BP	GO:0002819	regulation of adaptive immune response	13/351	208/18870	0.000147273	0.00908815	0.00787621	8764/909/84787/6693/22976/353091/910/10459/3572/3558/8809/718/84868	13
BP	GO:0019724	B cell mediated immunity	13/351	208/18870	0.000147273	0.00908815	0.00787621	1439/84787/22976/714/10459/727/3558/717/729/718/970/3578/2205	13
BP	GO:0002821	positive regulation of adaptive immune response	10/351	130/18870	0.000161249	0.00979265	0.00848677	909/84787/22976/353091/910/10459/3572/3558/8809/718	10
BP	GO:0050900	leukocyte migration	19/351	396/18870	0.000169594	0.0101385	0.00878654	8764/6404/8784/6693/1652/727/6346/6355/6376/4192/8600/5294/7535/5319/6280/10690/7499/2321/284340	19
BP	GO:0016032	viral process	20/351	432/18870	0.000184784	0.0108767	0.00942625	8764/1660/4245/6404/23435/28985/8547/11043/3921/7301/6346/6355/3838/598/4851/942/3678/11253/2589/2332	20
BP	GO:0051090	regulation of DNA-binding transcription factor activity	19/351	406/18870	0.000232799	0.0126237	0.0109403	1660/22976/11043/4921/51684/7185/3280/10459/3275/6376/8600/655/8807/8809/5319/6280/84868/59307/3397	19
BP	GO:0002702	positive regulation of production of molecular mediator of immune response	10/351	136/18870	0.000233263	0.0126237	0.0109403	8764/84787/22976/353091/10459/112744/3558/8809/942/59067	10
BP	GO:0070374	positive regulation of ERK1 and ERK2 cascade	13/351	218/18870	0.000233882	0.0126237	0.0109403	1652/8685/4238/6346/6355/6376/8600/5345/3791/4851/84868/4853/284340	13
BP	GO:0061458	reproductive system development	16/351	309/18870	0.000235937	0.0126237	0.0109403	6599/599/55636/1051/55366/10018/9289/2254/55585/7301/655/3791/598/718/4851/5618	16
BP	GO:0006956	complement activation	7/351	67/18870	0.000242151	0.0126237	0.0109403	8547/714/727/1675/717/729/718	7
BP	GO:0038034	signal transduction in absence of ligand	7/351	67/18870	0.000242151	0.0126237	0.0109403	599/10018/2065/6376/3558/598/10017	7
BP	GO:0097192	extrinsic apoptotic signaling pathway in absence of ligand	7/351	67/18870	0.000242151	0.0126237	0.0109403	599/10018/2065/6376/3558/598/10017	7
BP	GO:0043524	negative regulation of neuron apoptotic process	11/351	163/18870	0.000244091	0.0126237	0.0109403	1051/4099/57215/7301/2065/3572/6376/4192/1270/3791/598	11
BP	GO:0002703	regulation of leukocyte mediated immunity	14/351	249/18870	0.00024982	0.0126237	0.0109403	909/84787/6693/22976/353091/910/10459/8807/3558/23705/8809/718/59067/84868	14
BP	GO:0002700	regulation of production of molecular mediator of immune response	12/351	191/18870	0.000250758	0.0126237	0.0109403	8764/84787/22976/353091/10459/112744/3558/54/8809/942/9865/59067	12
BP	GO:0031099	regeneration	12/351	191/18870	0.000250758	0.0126237	0.0109403	116519/51156/1051/4974/83999/4099/4192/5653/1270/1361/4851/3936	12
BP	GO:1903131	mononuclear cell differentiation	21/351	481/18870	0.000284274	0.0141251	0.0122415	6599/1840/6693/55636/3446/639/973/1051/5105/916/7301/4055/4192/3558/8809/7535/3578/3442/942/59067/4853	21
MF	GO:0015026	coreceptor activity	6/360	49/18496	0.000359922	0.0213154	0.0191958	1439/3572/8807/3791/942/926	6
BP	GO:0045123	cellular extravasation	7/351	74/18870	0.000448481	0.0219986	0.019065	6404/6693/6376/4192/5294/10690/7499	7
BP	GO:0030098	lymphocyte differentiation	19/351	429/18870	0.000461346	0.0223431	0.0193636	6599/1840/6693/55636/3446/639/973/5105/916/7301/4192/3558/8809/7535/3578/3442/942/59067/4853	19
BP	GO:0016064	immunoglobulin mediated immune response	12/351	205/18870	0.000476745	0.0228003	0.0197598	1439/84787/22976/714/10459/727/3558/717/729/718/3578/2205	12
BP	GO:0002639	positive regulation of immunoglobulin production	6/351	54/18870	0.000483013	0.0228149	0.0197725	84787/22976/10459/3558/942/59067	6
BP	GO:0071674	mononuclear cell migration	12/351	207/18870	0.000519966	0.0241051	0.0208906	8764/6693/6346/6355/6376/4192/8600/5294/7535/7499/2321/284340	12
BP	GO:0002824	positive regulation of adaptive immune response based on somatic recombination of immune receptors built from immunoglobulin superfamily domains	9/351	124/18870	0.000522928	0.0241051	0.0208906	909/84787/22976/353091/910/10459/3558/8809/718	9
BP	GO:2000047	regulation of cell-cell adhesion mediated by cadherin	4/351	21/18870	0.00054824	0.024971	0.0216411	7082/10459/5345/4851	4
BP	GO:0048608	reproductive structure development	15/351	305/18870	0.000627794	0.0282062	0.0244448	6599/599/55636/1051/55366/10018/9289/2254/7301/655/3791/598/718/4851/5618	15
BP	GO:0097529	myeloid leukocyte migration	13/351	242/18870	0.000634012	0.0282062	0.0244448	1652/727/6346/6355/6376/4192/8600/5294/5319/6280/7499/2321/284340	13
BP	GO:0048771	tissue remodeling	11/351	184/18870	0.000682823	0.0300285	0.0260241	952/55636/4921/55366/4192/8600/3558/54/5741/59067/4853	11
BP	GO:0090596	sensory organ morphogenesis	14/351	277/18870	0.000724782	0.0312963	0.0271228	118427/55636/639/2254/7287/474/3167/655/121227/1270/3791/4851/24147/4853	14
BP	GO:0032102	negative regulation of response to external stimulus	20/351	481/18870	0.000728011	0.0312963	0.0271228	6693/50616/83999/1652/3827/727/7301/6376/4192/5345/3558/54/9212/1361/5624/4851/26047/84868/59307/284340	20
MF	GO:0008201	heparin binding	11/360	174/18496	0.000622236	0.0318343	0.0286688	116519/51156/9289/2254/3827/6355/4192/655/8838/1305/333	11
MF	GO:0004175	endopeptidase activity	18/360	389/18496	0.000656993	0.0318343	0.0286688	132724/4311/3817/843/414301/9507/1675/5644/2159/1075/717/26085/5653/5624/5645/63036/1506/1519	18
BP	GO:0072574	hepatocyte proliferation	4/351	23/18870	0.000787689	0.0329211	0.028531	1051/4192/1361/4853	4
BP	GO:0072575	epithelial cell proliferation involved in liver morphogenesis	4/351	23/18870	0.000787689	0.0329211	0.028531	1051/4192/1361/4853	4
BP	GO:0007162	negative regulation of cell adhesion	15/351	312/18870	0.000791622	0.0329211	0.028531	8764/1840/6693/1051/3827/10459/2065/6376/4192/80380/3558/10154/4851/942/84868	15
BP	GO:0050868	negative regulation of T cell activation	9/351	133/18870	0.000867124	0.0356733	0.0309161	8764/1840/6693/1051/4192/80380/3558/942/84868	9
BP	GO:0048505	regulation of timing of cell differentiation	3/351	11/18870	0.000942307	0.0383539	0.0332393	2254/3280/4851	3
BP	GO:0050871	positive regulation of B cell activation	7/351	84/18870	0.000963736	0.0388132	0.0336373	952/84787/22976/10459/3558/59067/5618	7
BP	GO:0002822	regulation of adaptive immune response based on somatic recombination of immune receptors built from immunoglobulin superfamily domains	11/351	193/18870	0.00101097	0.0402915	0.0349185	909/84787/6693/22976/353091/910/10459/3558/8809/718/84868	11
BP	GO:0006958	complement activation, classical pathway	5/351	42/18870	0.0010462	0.0412654	0.0357625	714/727/717/729/718	5
BP	GO:0072576	liver morphogenesis	4/351	25/18870	0.00109278	0.042663	0.0369737	1051/4192/1361/4853	4
BP	GO:0031341	regulation of cell killing	8/351	111/18870	0.00110849	0.0428392	0.0371264	909/353091/910/8807/23705/598/59067/84868	8
BP	GO:0002714	positive regulation of B cell mediated immunity	5/351	43/18870	0.00116604	0.0434955	0.0376952	84787/22976/10459/3558/718	5
BP	GO:0002891	positive regulation of immunoglobulin mediated immune response	5/351	43/18870	0.00116604	0.0434955	0.0376952	84787/22976/10459/3558/718	5
BP	GO:0060326	cell chemotaxis	15/351	325/18870	0.00119292	0.0434955	0.0376952	55742/1652/727/6346/6355/6376/4192/8600/5294/3791/5319/4851/6280/2321/284340	15
BP	GO:0046530	photoreceptor cell differentiation	6/351	64/18870	0.00120037	0.0434955	0.0376952	118427/639/90410/7287/1270/4851	6
BP	GO:0003205	cardiac chamber development	10/351	168/18870	0.00122387	0.0434955	0.0376952	4194/55742/55636/639/51684/3280/655/4851/3340/4853	10
BP	GO:0015015	heparan sulfate proteoglycan biosynthetic process, enzymatic modification	3/351	12/18870	0.00123915	0.0434955	0.0376952	9957/3340/9953	3
BP	GO:0031630	regulation of synaptic vesicle fusion to presynaptic active zone membrane	3/351	12/18870	0.00123915	0.0434955	0.0376952	10814/10815/594855	3
BP	GO:0040034	regulation of development, heterochronic	3/351	12/18870	0.00123915	0.0434955	0.0376952	2254/3280/4851	3
BP	GO:0045060	negative thymic T cell selection	3/351	12/18870	0.00123915	0.0434955	0.0376952	6693/916/7535	3
BP	GO:1901632	regulation of synaptic vesicle membrane organization	3/351	12/18870	0.00123915	0.0434955	0.0376952	10814/10815/594855	3
MF	GO:0061135	endopeptidase regulator activity	11/360	184/18496	0.000986708	0.0438263	0.0394683	10047/51156/27290/3827/115362/55851/727/5345/718/149708/27344	11
MF	GO:0016725	oxidoreductase activity, acting on CH or CH2 groups	3/360	11/18496	0.00107423	0.0440435	0.039664	7498/6241/1576	3
BP	GO:0050672	negative regulation of lymphocyte proliferation	7/351	88/18870	0.00126816	0.0441089	0.0382268	8764/6693/1051/80380/3558/942/84868	7
BP	GO:0051250	negative regulation of lymphocyte activation	10/351	169/18870	0.00127987	0.0441153	0.0382324	8764/1840/6693/1051/7301/4192/80380/3558/942/84868	10
BP	GO:0035904	aorta development	6/351	65/18870	0.00130209	0.0444805	0.0385488	55636/639/51684/3280/4851/3340	6
BP	GO:0032945	negative regulation of mononuclear cell proliferation	7/351	89/18870	0.00135489	0.0454719	0.0394081	8764/6693/1051/80380/3558/942/84868	7
BP	GO:0046849	bone remodeling	7/351	89/18870	0.00135489	0.0454719	0.0394081	952/55366/4192/8600/54/5741/4853	7
BP	GO:0001889	liver development	9/351	142/18870	0.00137637	0.0457581	0.0396561	51156/1051/5105/3280/4192/23705/1361/4851/4853	9
BP	GO:0042742	defense response to bacterium	15/351	330/18870	0.00138734	0.0457581	0.0396561	8764/3347/6693/3512/254773/1051/115362/112744/54/5319/6280/149708/84868/163351/4853	15
BP	GO:0043523	regulation of neuron apoptotic process	12/351	232/18870	0.00140289	0.0458756	0.0397579	1051/10018/4099/57215/7301/2065/3572/6376/4192/1270/3791/598	12
BP	GO:0045687	positive regulation of glial cell differentiation	5/351	45/18870	0.00143582	0.0461633	0.0400072	4099/3280/3572/4192/4851	5
BP	GO:1905521	regulation of macrophage migration	5/351	45/18870	0.00143582	0.0461633	0.0400072	1652/727/6376/4192/284340	5
BP	GO:0002695	negative regulation of leukocyte activation	11/351	202/18870	0.00145976	0.0461738	0.0400164	8764/1840/6693/1051/7301/6376/4192/80380/3558/942/84868	11
BP	GO:0032740	positive regulation of interleukin-17 production	4/351	27/18870	0.00147235	0.0461738	0.0400164	5008/6346/3558/59067	4
BP	GO:0032753	positive regulation of interleukin-4 production	4/351	27/18870	0.00147235	0.0461738	0.0400164	1051/916/942/84868	4
BP	GO:0043383	negative T cell selection	3/351	13/18870	0.0015888	0.0487154	0.042219	6693/916/7535	3
BP	GO:0070486	leukocyte aggregation	3/351	13/18870	0.0015888	0.0487154	0.042219	655/7535/6280	3
BP	GO:0061008	hepaticobiliary system development	9/351	145/18870	0.00159159	0.0487154	0.042219	51156/1051/5105/3280/4192/23705/1361/4851/4853	9
BP	GO:0022408	negative regulation of cell-cell adhesion	11/351	205/18870	0.00164141	0.0498415	0.043195	8764/1840/6693/1051/10459/4192/80380/3558/4851/942/84868	11
T2 Proteomics: Upregulated
CC	GO:0031091	platelet alpha granule	21/597	91/19886	2.33012e-13	1.207e-10	1.08657e-10	334/83706/29789/54863/5473/5270/2335/7040/7076/5196/5054/7424/7057/5155/6403/7042/7422/2266/1950/78991/226	21
CC	GO:0031093	platelet alpha granule lumen	18/597	67/19886	7.25844e-13	1.87994e-10	1.69236e-10	83706/29789/54863/5473/2335/7040/7076/5196/5054/7424/7057/5155/7042/7422/2266/1950/78991/226	18
CC	GO:0034774	secretory granule lumen	36/597	322/19886	1.22233e-11	1.81162e-09	1.63086e-09	1992/83706/29789/47/9535/54863/5473/51719/26578/2335/6317/7040/7076/1511/1915/5049/5196/5054/7424/7057/5155/7042/5777/2934/7422/2950/302/2266/1432/1509/1950/78991/226/10549/2799/7414	36
CC	GO:0060205	cytoplasmic vesicle lumen	36/597	325/19886	1.59984e-11	1.81162e-09	1.63086e-09	1992/83706/29789/47/9535/54863/5473/51719/26578/2335/6317/7040/7076/1511/1915/5049/5196/5054/7424/7057/5155/7042/5777/2934/7422/2950/302/2266/1432/1509/1950/78991/226/10549/2799/7414	36
CC	GO:0031983	vesicle lumen	36/597	326/19886	1.74867e-11	1.81162e-09	1.63086e-09	1992/83706/29789/47/9535/54863/5473/51719/26578/2335/6317/7040/7076/1511/1915/5049/5196/5054/7424/7057/5155/7042/5777/2934/7422/2950/302/2266/1432/1509/1950/78991/226/10549/2799/7414	36
MF	GO:0008083	growth factor activity	26/591	162/18496	1.08804e-11	8.74783e-09	7.68499e-09	1435/9535/685/5473/7040/7076/3565/7424/27302/3567/2251/5155/7042/2257/3589/3569/3562/7422/1950/652/182/3976/2248/1440/80310/27006	26
BP	GO:0050731	positive regulation of peptidyl-tyrosine phosphorylation	23/586	168/18870	2.45982e-09	3.42253e-06	2.70331e-06	5336/30844/7040/51378/284/3565/85480/920/5781/3567/5155/3589/3569/3562/7422/6352/1950/3606/3976/1741/2185/1440/8767	23
BP	GO:0018108	peptidyl-tyrosine phosphorylation	30/586	276/18870	2.73979e-09	3.42253e-06	2.70331e-06	5336/640/30844/7040/51378/5590/284/3565/85480/920/5781/3932/3567/5155/5777/3589/3569/3562/7422/27/6352/1950/3606/9361/3976/1741/2185/1440/8767/80310	30
BP	GO:0018212	peptidyl-tyrosine modification	30/586	278/18870	3.24976e-09	3.42253e-06	2.70331e-06	5336/640/30844/7040/51378/5590/284/3565/85480/920/5781/3932/3567/5155/5777/3589/3569/3562/7422/27/6352/1950/3606/9361/3976/1741/2185/1440/8767/80310	30
BP	GO:0018105	peptidyl-serine phosphorylation	31/586	295/18870	3.37633e-09	3.42253e-06	2.70331e-06	100533105/6195/7443/1455/9530/4515/51719/9623/10399/7040/9770/9874/9647/1981/5590/284/596/5605/3589/3569/7422/6300/1432/8412/3446/3449/3976/8550/1440/8767/8658	31
BP	GO:0050730	regulation of peptidyl-tyrosine phosphorylation	27/586	231/18870	3.56291e-09	3.42253e-06	2.70331e-06	5336/30844/7040/51378/5590/284/3565/85480/920/5781/3567/5155/5777/3589/3569/3562/7422/6352/1950/3606/9361/3976/1741/2185/1440/8767/80310	27
BP	GO:0030168	platelet activation	20/586	133/18870	5.25143e-09	4.20377e-06	3.32038e-06	3611/5336/2316/83706/5270/5321/1511/5196/3932/959/7006/5155/6403/5777/3569/2923/2266/1432/2778/7414	20
BP	GO:0018209	peptidyl-serine modification	31/586	308/18870	9.46142e-09	6.49188e-06	5.12766e-06	100533105/6195/7443/1455/9530/4515/51719/9623/10399/7040/9770/9874/9647/1981/5590/284/596/5605/3589/3569/7422/6300/1432/8412/3446/3449/3976/8550/1440/8767/8658	31
BP	GO:0007596	blood coagulation	25/586	224/18870	3.43632e-08	1.89535e-05	1.49705e-05	3611/5336/2316/83706/5270/5321/7454/1511/5196/5054/3932/7057/959/7006/5155/6403/5777/3569/2923/302/2266/1432/2778/80739/7414	25
BP	GO:0030100	regulation of endocytosis	29/586	291/18870	3.55156e-08	1.89535e-05	1.49705e-05	5336/30844/7036/382/4983/26060/192683/11031/5898/5534/5867/6860/8724/10399/5322/636/6647/284/3565/5054/3601/64581/7422/302/255738/27/1950/2332/5538	29
BP	GO:0050817	coagulation	25/586	229/18870	5.32688e-08	2.19718e-05	1.73545e-05	3611/5336/2316/83706/5270/5321/7454/1511/5196/5054/3932/7057/959/7006/5155/6403/5777/3569/2923/302/2266/1432/2778/80739/7414	25
BP	GO:0045785	positive regulation of cell adhesion	39/586	482/18870	5.35208e-08	2.19718e-05	1.73545e-05	3611/1435/864/2316/55193/9530/100528032/64115/5881/2335/9647/1511/1949/5590/3329/284/3565/920/4811/5781/3932/959/5155/6403/7042/5777/9435/3569/7422/2266/7297/27/115650/6352/3606/57829/3976/2185/8767	39
BP	GO:0033135	regulation of peptidyl-serine phosphorylation	19/586	138/18870	5.48951e-08	2.19718e-05	1.73545e-05	9530/4515/9623/10399/7040/9770/9647/1981/284/596/3589/3569/7422/8412/3446/3449/3976/1440/8767	19
BP	GO:0007599	hemostasis	25/586	231/18870	6.32399e-08	2.33647e-05	1.84548e-05	3611/5336/2316/83706/5270/5321/7454/1511/5196/5054/3932/7057/959/7006/5155/6403/5777/3569/2923/302/2266/1432/2778/80739/7414	25
BP	GO:0050867	positive regulation of cell activation	34/586	396/18870	9.56882e-08	3.28279e-05	2.59293e-05	864/2316/6195/55193/100528032/64115/5321/7040/1949/5590/3329/3565/85480/920/5781/596/3601/3932/7057/959/64581/3567/6403/5777/115352/3569/7297/27/115650/6352/3606/57829/4208/8767	34
BP	GO:0033138	positive regulation of peptidyl-serine phosphorylation	16/586	104/18870	1.29032e-07	4.13161e-05	3.26338e-05	9530/4515/9623/7040/1981/284/596/3589/3569/7422/8412/3446/3449/3976/1440/8767	16
MF	GO:0005125	cytokine activity	25/591	237/18496	1.78423e-07	7.1726e-05	6.30115e-05	1435/5473/7040/7076/5196/3565/85480/959/27302/3567/7042/3589/3569/3562/7422/6352/3606/9547/3446/9350/285016/652/3449/3976/1440	25
BP	GO:0003179	heart valve morphogenesis	12/586	61/18870	3.12147e-07	9.37026e-05	7.40117e-05	6910/4089/7040/23462/6662/7042/4193/659/4878/652/182/4208	12
BP	GO:0050878	regulation of body fluid levels	31/586	365/18870	4.48358e-07	0.000126674	0.000100055	3611/5336/2316/361/83706/685/5270/5321/7454/1511/5196/5054/3932/7057/959/7006/4879/5469/5155/6403/5777/3569/2923/7422/302/2266/1432/2778/4830/80739/7414	31
BP	GO:0048260	positive regulation of receptor-mediated endocytosis	11/586	53/18870	5.50093e-07	0.000146783	0.000115938	5336/636/284/3565/5054/7422/302/255738/1950/2332/5538	11
BP	GO:0006935	chemotaxis	36/586	468/18870	5.97677e-07	0.000151086	0.000119337	1435/1525/23075/100528032/5898/5473/5881/7040/9647/1511/63916/5196/284/3565/5054/7424/10371/7057/682/51119/5155/7042/23604/3569/659/7422/1432/6352/414325/9547/6480/652/3148/2185/80310/10505	36
BP	GO:0042330	taxis	36/586	470/18870	6.61466e-07	0.000158851	0.00012547	1435/1525/23075/100528032/5898/5473/5881/7040/9647/1511/63916/5196/284/3565/5054/7424/10371/7057/682/51119/5155/7042/23604/3569/659/7422/1432/6352/414325/9547/6480/652/3148/2185/80310/10505	36
BP	GO:0022407	regulation of cell-cell adhesion	37/586	493/18870	7.56984e-07	0.000173133	0.00013675	864/55193/83706/23075/100528032/64115/5270/339390/7040/9647/1511/5322/1949/5590/3329/3565/920/5781/3932/959/6403/5777/9435/3569/7422/2266/1432/7297/27/115650/6352/3606/5100/652/182/57829/8767	37
BP	GO:0016049	cell growth	37/586	497/18870	9.19177e-07	0.000197598	0.000156074	100533105/3300/1785/4089/6195/2395/6860/203245/5270/9166/2335/10399/7040/1981/3984/3475/6662/5590/3371/10371/596/27302/4879/7042/23769/659/7422/60676/347252/7414/2185/23251/51760/5538/10505/2697/8751	37
BP	GO:0001558	regulation of cell growth	33/586	417/18870	9.4623e-07	0.000197598	0.000156074	100533105/3300/1785/4089/6195/2395/6860/203245/5270/9166/2335/10399/7040/1981/3984/3475/3371/10371/596/27302/4879/7042/659/7422/60676/347252/2185/23251/51760/5538/10505/2697/8751	33
MF	GO:0005126	cytokine receptor binding	26/591	273/18496	7.50528e-07	0.000201142	0.000176703	1435/10193/7837/5473/7040/5196/3565/85480/7424/959/3567/7042/3589/3569/3562/7422/7297/6352/3606/414325/9547/3446/3449/3976/5295/1440	26
BP	GO:0007159	leukocyte cell-cell adhesion	33/586	419/18870	1.05219e-06	0.000204753	0.000161725	864/8174/3683/55193/83706/100528032/64115/339390/1511/5322/64083/1949/5590/3329/3565/920/5781/3932/959/6403/5777/9435/3569/4478/7297/27/115650/6352/3606/652/57829/8767/7430	33
BP	GO:0002696	positive regulation of leukocyte activation	31/586	380/18870	1.06575e-06	0.000204753	0.000161725	864/55193/100528032/64115/5321/7040/1949/5590/3329/3565/85480/920/5781/596/3601/3932/7057/959/64581/3567/5777/115352/3569/7297/27/115650/6352/3606/57829/4208/8767	31
CC	GO:0062023	collagen-containing extracellular matrix	32/597	429/19886	2.42888e-06	0.000209693	0.000188771	1992/4670/7837/10516/311/5270/2335/7040/7076/1511/51378/1634/5196/3371/284/5054/4811/7057/22795/51129/5155/7042/302/2266/4878/1509/8483/1297/57829/347252/9508/27299	32
BP	GO:0045807	positive regulation of endocytosis	18/586	155/18870	1.59669e-06	0.00028008	0.000221223	5336/7036/26060/11031/5322/636/6647/284/3565/5054/3601/64581/7422/302/255738/1950/2332/5538	18
BP	GO:0051251	positive regulation of lymphocyte activation	28/586	330/18870	1.64732e-06	0.00028008	0.000221223	864/55193/100528032/64115/7040/1949/5590/3329/3565/920/5781/596/3601/3932/959/64581/3567/5777/115352/3569/7297/27/115650/6352/3606/57829/4208/8767	28
BP	GO:0007160	cell-matrix adhesion	23/586	239/18870	1.69471e-06	0.00028008	0.000221223	3611/1435/8174/3683/83706/10516/2335/22801/9647/1613/5590/5054/4811/596/7057/22795/7422/2266/182/7414/5295/2185/8751	23
BP	GO:0051051	negative regulation of transport	35/586	469/18870	1.71909e-06	0.00028008	0.000221223	2281/392/382/26060/9530/10550/192683/5534/6860/3033/51719/5270/845/8724/91942/10399/9647/28954/284/5781/596/7057/8832/3589/302/255738/10105/1950/23479/10971/2332/3976/2185/27248/2697	35
BP	GO:0007229	integrin-mediated signaling pathway	15/586	111/18870	1.74941e-06	0.00028008	0.000221223	3611/2316/8174/3683/83706/2335/22801/7076/4811/5781/959/7006/80739/2185/8751	15
CC	GO:1904813	ficolin-1-rich granule lumen	15/597	124/19886	4.74358e-06	0.000351025	0.000316001	47/9535/51719/26578/1915/5049/2934/2950/1432/1509/427/226/10549/2799/7414	15
BP	GO:0003170	heart valve development	12/586	73/18870	2.34647e-06	0.000363552	0.000287154	6910/4089/7040/23462/6662/7042/4193/659/4878/652/182/4208	12
BP	GO:0031589	cell-substrate adhesion	29/586	356/18870	2.43955e-06	0.000366162	0.000289215	3611/1435/2316/8174/3683/83706/10516/5881/2335/22801/9647/1613/23380/5590/284/5054/4811/596/7057/22795/5155/7422/2266/6480/182/7414/5295/2185/8751	29
BP	GO:0050900	leukocyte migration	31/586	396/18870	2.53338e-06	0.000368721	0.000291237	1435/1525/8174/3683/23075/100528032/5473/5881/1511/64083/5196/3565/5054/7424/3932/7057/682/51119/5155/6403/7042/23604/9435/3569/7422/4478/27/6352/5295/2185/80310	31
BP	GO:1903706	regulation of hemopoiesis	32/586	417/18870	2.66743e-06	0.000376814	0.000297629	1435/864/7862/8111/55193/10193/10401/64115/339390/7040/9770/5590/5196/6647/3565/920/3601/3567/5469/5777/115352/1432/3606/652/3148/182/3976/5295/2185/4208/1440/8767	32
BP	GO:0048259	regulation of receptor-mediated endocytosis	15/586	115/18870	2.75135e-06	0.000377564	0.000298222	5336/382/4983/5898/5534/636/284/3565/5054/7422/302/255738/1950/2332/5538	15
BP	GO:0097191	extrinsic apoptotic signaling pathway	22/586	229/18870	2.92178e-06	0.000389814	0.000307898	100533105/4170/10193/1612/55179/11337/7040/5196/3565/5054/56616/596/7057/7042/2923/2950/2266/8795/652/3148/5295/50486	22
MF	GO:0070851	growth factor receptor binding	17/591	138/18496	1.99653e-06	0.000401302	0.000352545	685/10193/3565/85480/7424/3567/2251/5155/3589/3569/3562/7422/1950/2248/1440/80310/27006	17
BP	GO:0042060	wound healing	32/586	423/18870	3.60272e-06	0.000467672	0.000369394	3611/5336/2316/83706/5270/2335/5321/7040/7454/7076/1511/5196/5054/3932/7057/959/64581/7006/5155/6403/7042/5777/3569/2923/7422/302/2266/1432/2778/80739/55207/7414	32
BP	GO:0030099	myeloid cell differentiation	32/586	430/18870	5.07132e-06	0.000640989	0.00050629	142/1435/2316/8111/7067/10193/10401/3428/23210/93974/7040/9770/5196/3565/920/5781/3567/5469/5777/3589/7422/302/1432/652/3148/80739/182/3976/5295/2185/4208/1440	32
BP	GO:0010810	regulation of cell-substrate adhesion	21/586	220/18870	5.41061e-06	0.000666338	0.000526312	3611/1435/2316/5881/2335/9647/1613/5590/5054/4811/596/7057/5155/7422/2266/6480/182/7414/5295/2185/8751	21
BP	GO:0043410	positive regulation of MAPK cascade	34/586	474/18870	5.72518e-06	0.000687451	0.000542988	5336/57161/10550/5149/7040/9770/5322/5590/6647/284/920/10371/5781/7057/5605/168667/5155/7042/115352/3589/116/3569/7422/2266/8412/6352/1950/285016/652/3976/2185/4208/8767/80310	34
BP	GO:0006898	receptor-mediated endocytosis	23/586	258/18870	6.17409e-06	0.000714623	0.00056445	5336/4036/7036/1785/382/4983/8029/11031/5898/5534/636/284/3565/5054/7422/302/8578/255738/1950/9413/2332/5538/7430	23
BP	GO:0001667	ameboidal-type cell migration	35/586	497/18870	6.24904e-06	0.000714623	0.00056445	3611/5336/4089/382/26060/9530/11156/2335/7040/7076/9647/51378/23380/6662/1634/284/3565/7424/10371/5781/7057/27302/168667/5155/7042/659/7422/1950/9350/652/201161/2185/4208/10505/2697	35
BP	GO:0051897	positive regulation of phosphatidylinositol 3-kinase/protein kinase B signal transduction	18/586	171/18870	6.52709e-06	0.000729061	0.000575854	4036/9530/2335/7040/118788/6662/1634/284/7057/5155/6403/7042/5777/6352/1950/3606/1440/80310	18
BP	GO:2000379	positive regulation of reactive oxygen species metabolic process	11/586	68/18870	7.25824e-06	0.000792303	0.000625806	5336/873/10193/7040/6647/7057/64581/5155/2950/1432/2185	11
BP	GO:0048762	mesenchymal cell differentiation	23/586	262/18870	7.96031e-06	0.00083116	0.000656498	2316/6910/4089/5534/8091/2335/6317/7040/23462/6662/10371/596/6201/7042/3569/83989/652/182/3182/4208/753/10505/8751	23
BP	GO:0051098	regulation of binding	23/586	262/18870	7.96031e-06	0.00083116	0.000656498	640/3300/3428/8091/10399/7040/23462/1981/5155/302/255738/1950/4830/652/3148/2332/1203/1440/8767/6612/3433/8658/8751	23
BP	GO:0034109	homotypic cell-cell adhesion	13/586	96/18870	8.32581e-06	0.000850827	0.000672032	3611/2316/1525/83706/5270/1511/5777/3569/2923/2266/6352/2778/7414	13
BP	GO:0045860	positive regulation of protein kinase activity	24/586	282/18870	8.60435e-06	0.000860973	0.000680046	1435/4515/51719/9623/8091/7040/9770/10920/284/3565/920/7057/5605/5155/7042/116/7422/6352/1950/8795/3606/1741/2185/80310	24
BP	GO:0060395	SMAD protein signal transduction	12/586	84/18870	1.05725e-05	0.00101653	0.000802912	142/4089/7431/10923/7040/27302/168667/7042/659/8483/652/753	12
BP	GO:0051896	regulation of phosphatidylinositol 3-kinase/protein kinase B signal transduction	22/586	248/18870	1.05822e-05	0.00101653	0.000802912	4036/9530/10193/2335/10399/23252/7040/118788/6425/6662/1634/284/7057/5155/6403/7042/5777/6352/1950/3606/1440/80310	22
BP	GO:0060326	cell chemotaxis	26/586	325/18870	1.11035e-05	0.00104569	0.000825944	1435/1525/23075/100528032/5473/5881/1511/63916/5196/3565/5054/7424/7057/682/51119/5155/7042/23604/3569/7422/6352/414325/9547/3148/2185/80310	26
BP	GO:0050921	positive regulation of chemotaxis	16/586	145/18870	1.16193e-05	0.00107322	0.00084769	1435/23075/7040/9647/3565/5054/7424/7057/5155/23604/3569/659/7422/6352/2185/80310	16
BP	GO:0060485	mesenchyme development	26/586	327/18870	1.23701e-05	0.00112101	0.000885441	2316/6910/4089/5534/8091/2335/6317/7040/23462/6662/10371/596/6201/7042/4193/3569/659/83989/9350/652/182/3182/4208/753/10505/8751	26
BP	GO:0070527	platelet aggregation	11/586	72/18870	1.27904e-05	0.00113763	0.000898568	3611/2316/83706/5270/1511/5777/3569/2923/2266/2778/7414	11
BP	GO:0043491	phosphatidylinositol 3-kinase/protein kinase B signal transduction	24/586	290/18870	1.37467e-05	0.00120046	0.000948193	3611/4036/9530/10193/2335/10399/23252/7040/118788/6425/6662/1634/284/7057/5155/6403/7042/5777/6352/1950/3606/5295/1440/80310	24
CC	GO:0030055	cell-substrate junction	30/597	431/19886	1.91726e-05	0.00124143	0.00111756	3611/2316/1785/382/10278/83706/5898/7431/26136/6193/22801/55616/8994/3984/3371/682/5605/6201/23769/2923/2934/4478/8412/10971/7414/2185/7430/23224/91179/2697	30
BP	GO:0052547	regulation of peptidase activity	25/586	312/18870	1.58924e-05	0.00136306	0.00107662	1992/10049/6195/10550/3428/1612/10010/64115/5270/4102/6317/10399/7076/9647/3329/5054/56616/3932/7057/64581/2934/7422/6300/1509/8767	25
BP	GO:0002687	positive regulation of leukocyte migration	16/586	149/18870	1.64066e-05	0.00137201	0.00108369	1435/8174/23075/3565/5054/7424/7057/6403/23604/3569/7422/27/6352/5295/2185/80310	16
BP	GO:0006909	phagocytosis	21/586	237/18870	1.70138e-05	0.00137201	0.00108369	5336/1785/3683/26060/11031/51552/5881/311/23210/8724/10399/5322/63916/3984/6647/3601/7057/64581/2934/23184/55207	21
BP	GO:0033628	regulation of cell adhesion mediated by integrin	9/586	49/18870	1.71114e-05	0.00137201	0.00108369	83706/23075/5881/5054/5781/7042/5777/6352/3976	9
BP	GO:1903039	positive regulation of leukocyte cell-cell adhesion	23/586	275/18870	1.74783e-05	0.00137201	0.00108369	864/55193/100528032/64115/1949/5590/3329/3565/920/5781/3932/959/6403/5777/9435/3569/7297/27/115650/6352/3606/57829/8767	23
BP	GO:0001822	kidney development	25/586	314/18870	1.77107e-05	0.00137201	0.00108369	3611/4036/4089/23210/9653/162/6662/284/4811/596/27302/168667/5155/7042/7422/255738/9350/652/11174/182/3976/9955/50484/4208/80310	25
BP	GO:0032943	mononuclear cell proliferation	25/586	314/18870	1.77107e-05	0.00137201	0.00108369	1435/2281/64115/339390/5322/3329/3565/596/959/3567/5777/115352/3569/4478/7297/115650/6352/3606/3446/6480/652/3449/57829/4208/8767	25
BP	GO:0060964	regulation of miRNA-mediated gene silencing	7/586	28/18870	1.8023e-05	0.00137404	0.0010853	1994/7073/7040/8994/3569/652/2332	7
BP	GO:1903131	mononuclear cell differentiation	33/586	481/18870	1.9565e-05	0.00146829	0.00115974	5336/1435/864/8111/55193/10193/3428/64115/23210/339390/7040/285282/5590/6647/3565/920/596/3601/3932/959/5469/5777/115352/3589/3569/7422/3606/3446/652/3449/5295/2185/8767	33
BP	GO:0002090	regulation of receptor internalization	10/586	63/18870	2.24258e-05	0.0016571	0.00130887	5336/4983/5898/5534/284/7422/302/255738/1950/2332	10
BP	GO:1900368	regulation of post-transcriptional gene silencing by regulatory ncRNA	7/586	29/18870	2.31251e-05	0.00166916	0.00131839	1994/7073/7040/8994/3569/652/2332	7
BP	GO:0097529	myeloid leukocyte migration	21/586	242/18870	2.32841e-05	0.00166916	0.00131839	1435/1525/23075/5473/5881/1511/5196/3565/5054/7424/7057/682/5155/7042/23604/3569/7422/6352/5295/2185/80310	21
BP	GO:0030308	negative regulation of cell growth	18/586	189/18870	2.58435e-05	0.00182539	0.0014418	3300/4089/203245/5270/10399/7040/3475/10371/596/27302/4879/7042/659/23251/5538/10505/2697/8751	18
CC	GO:0005925	focal adhesion	29/597	421/19886	3.18446e-05	0.00183283	0.00164996	3611/2316/1785/382/10278/5898/7431/26136/6193/22801/55616/8994/3984/3371/682/5605/6201/23769/2923/2934/4478/8412/10971/7414/2185/7430/23224/91179/2697	29
BP	GO:0022409	positive regulation of cell-cell adhesion	25/586	322/18870	2.70226e-05	0.00188101	0.00148573	864/55193/100528032/64115/1511/1949/5590/3329/3565/920/5781/3932/959/6403/5777/9435/3569/2266/7297/27/115650/6352/3606/57829/8767	25
BP	GO:0003197	endocardial cushion development	9/586	52/18870	2.82067e-05	0.00193538	0.00152868	6910/4089/23462/6662/7042/4193/659/652/182	9
BP	GO:0060147	regulation of post-transcriptional gene silencing	7/586	30/18870	2.93604e-05	0.00197083	0.00155667	1994/7073/7040/8994/3569/652/2332	7
BP	GO:0048863	stem cell differentiation	21/586	246/18870	2.97176e-05	0.00197083	0.00155667	6910/399694/4089/29947/8091/2335/4303/6662/10371/596/54940/6201/5469/7042/1432/83989/652/182/3976/4208/10505	21
BP	GO:0072001	renal system development	25/586	324/18870	2.99543e-05	0.00197083	0.00155667	3611/4036/4089/23210/9653/162/6662/284/4811/596/27302/168667/5155/7042/7422/255738/9350/652/11174/182/3976/9955/50484/4208/80310	25
BP	GO:0045926	negative regulation of growth	21/586	247/18870	3.15567e-05	0.0020482	0.00161778	6910/3300/4089/2395/203245/5270/87178/10399/7040/3475/10371/596/27302/4879/7042/659/23251/5538/10505/2697/8751	21
BP	GO:1904894	positive regulation of receptor signaling pathway via STAT	9/586	53/18870	3.30515e-05	0.00211662	0.00167183	7040/3565/85480/54940/3567/3569/7297/6352/2185	9
BP	GO:0002685	regulation of leukocyte migration	20/586	230/18870	3.51774e-05	0.00222312	0.00175595	1435/8174/23075/100528032/5881/3565/5054/7424/7057/6403/23604/9435/3569/7422/4478/27/6352/5295/2185/80310	20
BP	GO:0052548	regulation of endopeptidase activity	23/586	288/18870	3.62976e-05	0.00224434	0.00177271	1992/10049/6195/10550/3428/1612/64115/5270/4102/6317/10399/7076/9647/3329/5054/56616/3932/7057/64581/2934/7422/1509/8767	23
BP	GO:0045445	myoblast differentiation	13/586	110/18870	3.68055e-05	0.00224434	0.00177271	55193/55662/10011/7040/3475/6662/2251/6300/1432/3606/652/182/4208	13
BP	GO:0060966	regulation of gene silencing by regulatory ncRNA	7/586	31/18870	3.6915e-05	0.00224434	0.00177271	1994/7073/7040/8994/3569/652/2332	7
BP	GO:0032733	positive regulation of interleukin-10 production	8/586	42/18870	3.83004e-05	0.00228575	0.00180541	5336/5590/3329/3565/85480/959/64581/3569	8
BP	GO:0045637	regulation of myeloid cell differentiation	19/586	213/18870	3.87204e-05	0.00228575	0.00180541	1435/8111/10193/10401/7040/9770/5196/3565/920/3567/5469/1432/3148/182/3976/5295/2185/4208/1440	19
BP	GO:0050920	regulation of chemotaxis	20/586	232/18870	3.97891e-05	0.00228575	0.00180541	1435/23075/100528032/7040/9647/3565/5054/7424/10371/7057/5155/23604/3569/659/7422/6352/6480/2185/80310/10505	20
BP	GO:0070661	leukocyte proliferation	26/586	350/18870	3.986e-05	0.00228575	0.00180541	1435/2281/64115/339390/5322/3329/3565/596/959/3567/5777/115352/3569/2950/4478/7297/115650/6352/3606/3446/6480/652/3449/57829/4208/8767	26
BP	GO:0050870	positive regulation of T cell activation	21/586	251/18870	3.99756e-05	0.00228575	0.00180541	864/55193/100528032/64115/1949/5590/3329/3565/920/5781/3932/959/5777/3569/7297/27/115650/6352/3606/57829/8767	21
BP	GO:0031623	receptor internalization	14/586	128/18870	4.47002e-05	0.00252582	0.00199504	5336/1785/4983/11031/5898/5534/284/7422/302/255738/1950/9413/2332/7430	14
CC	GO:0030139	endocytic vesicle	25/597	348/19886	5.63527e-05	0.00291907	0.00262782	4036/30844/1785/382/26060/8029/685/11031/51552/5898/7431/311/8724/51762/7454/5322/23380/920/4193/6233/2923/2934/8578/1950/1440	25
BP	GO:0070371	ERK1 and ERK2 cascade	25/586	336/18870	5.44134e-05	0.00303893	0.00240032	4089/2335/7040/5322/6662/5590/284/920/5781/5605/168667/5155/5777/116/2950/2266/6352/1950/285016/652/3976/2185/8767/80310/7430	25
BP	GO:2001237	negative regulation of extrinsic apoptotic signaling pathway	12/586	99/18870	5.6699e-05	0.00311641	0.00246152	100533105/4170/55179/5196/3565/5054/596/7057/2950/2266/652/3148	12
BP	GO:0033674	positive regulation of kinase activity	25/586	337/18870	5.70985e-05	0.00311641	0.00246152	1435/4361/4515/51719/9623/8091/7040/9770/10920/284/3565/920/7057/5605/5155/7042/116/7422/6352/1950/8795/3606/1741/2185/80310	25
BP	GO:0032946	positive regulation of mononuclear cell proliferation	15/586	148/18870	5.89182e-05	0.0031796	0.00251143	1435/3565/596/959/3567/115352/3569/7297/115650/6352/3606/6480/57829/4208/8767	15
BP	GO:0010720	positive regulation of cell development	30/586	444/18870	6.1363e-05	0.00327474	0.00258658	4036/1435/864/8111/55193/3706/64115/55179/5270/2335/7040/3984/5590/5196/3565/2670/7424/920/596/3601/64581/5605/3567/3569/659/7422/3606/652/3976/8767	30
BP	GO:0030595	leukocyte chemotaxis	20/586	240/18870	6.41049e-05	0.00332833	0.00262891	1435/1525/23075/100528032/5473/1511/5196/3565/5054/7424/7057/682/51119/5155/7042/23604/3569/7422/6352/2185	20
BP	GO:0003208	cardiac ventricle morphogenesis	10/586	71/18870	6.48634e-05	0.00332833	0.00262891	4036/6910/4089/7040/23462/27302/5469/7042/182/4208	10
BP	GO:0060148	positive regulation of post-transcriptional gene silencing	5/586	15/18870	6.58321e-05	0.00332833	0.00262891	7073/7040/8994/652/2332	5
BP	GO:1900370	positive regulation of post-transcriptional gene silencing by RNA	5/586	15/18870	6.58321e-05	0.00332833	0.00262891	7073/7040/8994/652/2332	5
BP	GO:2000637	positive regulation of miRNA-mediated gene silencing	5/586	15/18870	6.58321e-05	0.00332833	0.00262891	7073/7040/8994/652/2332	5
BP	GO:1903037	regulation of leukocyte cell-cell adhesion	27/586	382/18870	6.69294e-05	0.00334856	0.00264489	864/55193/100528032/64115/339390/1511/5322/1949/5590/3329/3565/920/5781/3932/959/6403/5777/9435/3569/7297/27/115650/6352/3606/652/57829/8767	27
BP	GO:0008625	extrinsic apoptotic signaling pathway via death domain receptors	11/586	86/18870	6.99645e-05	0.00346432	0.00273632	1612/55179/11337/5054/56616/596/7057/2266/8795/3148/5295	11
BP	GO:1902105	regulation of leukocyte differentiation	24/586	321/18870	7.07542e-05	0.00346768	0.00273897	1435/864/8111/55193/10193/10401/64115/339390/7040/9770/5590/5196/6647/3565/920/3601/3567/5777/115352/3606/652/3976/5295/8767	24
BP	GO:0032944	regulation of mononuclear cell proliferation	20/586	242/18870	7.19474e-05	0.00349054	0.00275703	1435/64115/339390/5322/3565/596/959/3567/5777/115352/3569/7297/115650/6352/3606/6480/652/57829/4208/8767	20
MF	GO:0003727	single-stranded RNA binding	12/591	88/18496	2.27151e-05	0.00365259	0.00320881	26523/3178/3609/9271/10011/23210/64135/6631/87178/5937/9361/2332	12
BP	GO:0010952	positive regulation of peptidase activity	16/586	170/18870	8.26465e-05	0.00395249	0.00312191	10550/3428/1612/10010/64115/6317/10399/9647/3329/56616/3932/64581/2934/6300/1509/8767	16
BP	GO:0045639	positive regulation of myeloid cell differentiation	12/586	103/18870	8.38227e-05	0.00395249	0.00312191	1435/8111/7040/5196/920/3567/5469/1432/3148/182/3976/1440	12
BP	GO:1904892	regulation of receptor signaling pathway via STAT	13/586	119/18870	8.40784e-05	0.00395249	0.00312191	7040/3565/85480/54940/3567/3569/7297/6352/1950/3446/3449/3976/2185	13
BP	GO:0030224	monocyte differentiation	7/586	35/18870	8.47609e-05	0.00395249	0.00312191	1435/8111/3428/920/5469/7422/652	7
BP	GO:0033627	cell adhesion mediated by integrin	11/586	88/18870	8.65574e-05	0.00399745	0.00315742	3683/83706/23075/5881/22801/5054/5781/7042/5777/6352/3976	11
BP	GO:1905314	semi-lunar valve development	8/586	47/18870	8.90291e-05	0.00407244	0.00321665	7040/23462/6662/7042/659/4878/652/182	8
BP	GO:0033002	muscle cell proliferation	20/586	247/18870	9.54003e-05	0.00432271	0.00341433	6910/10891/7536/7040/284/7057/27302/5155/7042/4193/3569/659/1432/5136/6352/3606/652/4208/80310/2697	20
BP	GO:0046651	lymphocyte proliferation	23/586	307/18870	9.65614e-05	0.00432968	0.00341983	2281/64115/339390/5322/3329/3565/596/959/3567/5777/115352/3569/4478/7297/115650/6352/3606/3446/652/3449/57829/4208/8767	23
BP	GO:0070663	regulation of leukocyte proliferation	21/586	267/18870	9.7357e-05	0.00432968	0.00341983	1435/64115/339390/5322/3565/596/959/3567/5777/115352/3569/2950/7297/115650/6352/3606/6480/652/57829/4208/8767	21
BP	GO:0045862	positive regulation of proteolysis	25/586	350/18870	0.000104586	0.00460232	0.00363518	3300/10550/3428/1612/10010/64115/11337/6613/93974/6317/10399/9647/3329/56616/3932/64581/4193/2934/302/6300/1509/1950/2332/2185/8767	25
BP	GO:0051347	positive regulation of transferase activity	28/586	414/18870	0.000105404	0.00460232	0.00363518	1435/4361/4515/11284/51719/9623/8091/7040/9770/10920/284/3565/920/7057/5605/5155/7042/116/7422/6352/1950/8795/3606/1741/8550/2185/80310/8658	28
BP	GO:0072006	nephron development	15/586	156/18870	0.000107482	0.00465077	0.00367345	3611/4089/9653/6662/284/4811/596/5155/7422/652/182/3976/9955/4208/80310	15
BP	GO:0003181	atrioventricular valve morphogenesis	6/586	26/18870	0.000118393	0.0049881	0.00393989	6910/4089/23462/7042/4193/659	6
BP	GO:0031954	positive regulation of protein autophosphorylation	6/586	26/18870	0.000118393	0.0049881	0.00393989	4361/9770/7424/5155/7422/80310	6
BP	GO:0060391	positive regulation of SMAD protein signal transduction	6/586	26/18870	0.000118393	0.0049881	0.00393989	142/4089/7040/27302/659/652	6
BP	GO:0010543	regulation of platelet activation	8/586	49/18870	0.00012091	0.00504982	0.00398863	2316/5270/5321/1511/7006/5155/6403/3569	8
BP	GO:0003161	cardiac conduction system development	7/586	37/18870	0.000122976	0.00509186	0.00402184	6910/4089/23462/4879/4878/652/2697	7
MF	GO:1990782	protein tyrosine kinase binding	14/591	123/18496	3.89411e-05	0.00521811	0.00458412	5336/399694/10193/10399/51378/63916/2339/284/920/5781/115352/659/285016/5295	14
BP	GO:2000136	regulation of cell proliferation involved in heart morphogenesis	5/586	17/18870	0.000128832	0.00526436	0.00415809	6910/4089/6662/27302/659	5
BP	GO:2000116	regulation of cysteine-type endopeptidase activity	17/586	195/18870	0.000129335	0.00526436	0.00415809	10049/6195/10550/3428/1612/4102/10399/9647/3329/56616/3932/7057/64581/2934/7422/1509/8767	17
BP	GO:2001233	regulation of apoptotic signaling pathway	27/586	398/18870	0.000132567	0.0053506	0.00422621	100533105/4170/142/2395/55179/4102/10399/6477/5196/6647/3565/5054/596/3932/7057/6201/4193/23604/2923/2950/2266/10105/652/3148/50484/50486/83787	27
BP	GO:0001952	regulation of cell-matrix adhesion	13/586	125/18870	0.000139185	0.00556011	0.00439169	1435/9647/1613/5590/5054/596/7057/7422/182/7414/5295/2185/8751	13
BP	GO:0031294	lymphocyte costimulation	8/586	50/18870	0.000140074	0.00556011	0.00439169	100528032/1949/3565/5781/3932/959/5777/115650	8
BP	GO:0001837	epithelial to mesenchymal transition	16/586	178/18870	0.000142053	0.00559247	0.00441725	2316/6910/4089/5534/8091/6317/7040/23462/6662/7042/3569/652/182/3182/753/8751	16
BP	GO:0002573	myeloid leukocyte differentiation	19/586	235/18870	0.000144373	0.00563761	0.00445291	142/1435/8111/10401/3428/7040/9770/5196/3565/920/3567/5469/7422/302/1432/652/3976/5295/1440	19
BP	GO:0002092	positive regulation of receptor internalization	6/586	27/18870	0.000148252	0.00574239	0.00453567	5336/284/7422/255738/1950/2332	6
BP	GO:0040013	negative regulation of locomotion	28/586	423/18870	0.000151365	0.00581606	0.00459385	6910/25932/11188/8819/10193/100528032/7040/7454/7076/89927/51378/23380/1634/3565/5054/10371/596/7057/27302/6480/652/182/7414/4208/753/10505/2697/8751	28
BP	GO:0042063	gliogenesis	24/586	338/18870	0.000156399	0.00596176	0.00470894	3611/1967/9334/4036/1435/91012/8450/7431/5534/5270/7040/5309/89927/23380/6662/6647/2670/7424/5781/7042/3569/3976/2185/23224	24
BP	GO:0051781	positive regulation of cell division	11/586	94/18870	0.000157922	0.00597243	0.00471737	685/5473/7040/7424/2251/5155/7042/7422/2248/201161/80310	11
BP	GO:0050863	regulation of T cell activation	26/586	381/18870	0.000159886	0.00598869	0.00473021	864/55193/100528032/64115/339390/1511/5322/1949/5590/3329/6647/3565/920/5781/3932/959/5777/3569/7297/27/115650/6352/3606/652/57829/8767	26
BP	GO:1904019	epithelial cell apoptotic process	14/586	144/18870	0.000160846	0.00598869	0.00473021	382/685/7040/284/3565/5054/596/7057/959/51129/3569/2934/659/2266	14
BP	GO:0003206	cardiac chamber morphogenesis	13/586	127/18870	0.00016342	0.00599167	0.00473256	4036/6910/4089/7040/23462/27302/5469/7042/4193/659/652/182/4208	13
BP	GO:0003231	cardiac ventricle development	13/586	127/18870	0.00016342	0.00599167	0.00473256	4036/6910/4089/7040/23462/27302/5469/7042/4193/659/652/182/4208	13
BP	GO:0032613	interleukin-10 production	9/586	65/18870	0.00017132	0.00618501	0.00488528	5336/64115/5590/3329/3565/85480/959/64581/3569	9
BP	GO:0032653	regulation of interleukin-10 production	9/586	65/18870	0.00017132	0.00618501	0.00488528	5336/64115/5590/3329/3565/85480/959/64581/3569	9
BP	GO:0061323	cell proliferation involved in heart morphogenesis	5/586	18/18870	0.000173845	0.00618501	0.00488528	6910/4089/6662/27302/659	5
BP	GO:1905209	positive regulation of cardiocyte differentiation	5/586	18/18870	0.000173845	0.00618501	0.00488528	6910/7040/7042/652/4208	5
BP	GO:0043281	regulation of cysteine-type endopeptidase activity involved in apoptotic process	15/586	163/18870	0.000175526	0.00619892	0.00489627	10049/6195/10550/1612/4102/10399/9647/3329/56616/3932/7057/64581/2934/7422/1509	15
BP	GO:0002690	positive regulation of leukocyte chemotaxis	11/586	96/18870	0.000190771	0.00665544	0.00525685	1435/23075/3565/5054/7424/7057/23604/3569/7422/6352/2185	11
BP	GO:0030098	lymphocyte differentiation	28/586	429/18870	0.000191224	0.00665544	0.00525685	5336/864/55193/10193/64115/23210/339390/7040/285282/5590/6647/3565/920/596/3601/3932/959/5777/115352/3589/3569/3606/3446/652/3449/5295/2185/8767	28
BP	GO:0030219	megakaryocyte differentiation	9/586	66/18870	0.000192993	0.00666868	0.00526731	2316/5196/5781/5469/5777/3589/3148/80739/4208	9
BP	GO:2000377	regulation of reactive oxygen species metabolic process	14/586	147/18870	0.000199942	0.00685945	0.00541799	5336/873/10193/10516/7040/9506/6647/596/7057/64581/5155/2950/1432/2185	14
BP	GO:1904035	regulation of epithelial cell apoptotic process	12/586	113/18870	0.000204607	0.00696971	0.00550507	685/7040/284/3565/5054/596/7057/959/51129/3569/2934/2266	12
BP	GO:0001819	positive regulation of cytokine production	31/586	499/18870	0.00021292	0.00715668	0.00565275	5336/26060/192683/3428/10010/100528032/84932/64135/7040/5590/3329/5196/6647/3565/5054/85480/920/5781/7057/959/64581/8832/116/3569/1432/7297/3606/3148/5295/5047/8767	31
BP	GO:0060390	regulation of SMAD protein signal transduction	8/586	53/18870	0.000213119	0.00715668	0.00565275	142/4089/7040/27302/659/8483/652/753	8
BP	GO:0070665	positive regulation of leukocyte proliferation	15/586	166/18870	0.000214566	0.00715668	0.00565275	1435/3565/596/959/3567/115352/3569/7297/115650/6352/3606/6480/57829/4208/8767	15
BP	GO:0072577	endothelial cell apoptotic process	9/586	67/18870	0.000216899	0.0071846	0.00567481	7040/284/3565/5054/7057/959/51129/659/2266	9
BP	GO:2001234	negative regulation of apoptotic signaling pathway	19/586	243/18870	0.000222412	0.00731674	0.00577918	100533105/4170/2395/55179/4102/10399/5196/3565/5054/596/7057/4193/2950/2266/10105/652/3148/50484/83787	19
BP	GO:0003171	atrioventricular valve development	6/586	29/18870	0.000225677	0.00737364	0.00582412	6910/4089/23462/7042/4193/659	6
BP	GO:0032640	tumor necrosis factor production	16/586	186/18870	0.000235738	0.007599	0.00600213	5336/64115/64135/7040/5196/284/3565/5781/7057/64581/8832/5777/3569/2950/5295/8767	16
BP	GO:0032680	regulation of tumor necrosis factor production	16/586	186/18870	0.000235738	0.007599	0.00600213	5336/64115/64135/7040/5196/284/3565/5781/7057/64581/8832/5777/3569/2950/5295/8767	16
BP	GO:0061448	connective tissue development	21/586	285/18870	0.000240627	0.00770488	0.00608576	142/1435/864/10891/7067/5745/8091/7040/7076/6662/5781/27302/2251/5155/340419/659/1432/9350/652/4208/80310	21
BP	GO:0034394	protein localization to cell surface	9/586	68/18870	0.000243214	0.00773613	0.00611043	8514/2316/382/30851/10516/284/1950/23184/7414	9
BP	GO:0043271	negative regulation of monoatomic ion transport	13/586	133/18870	0.000259069	0.00818623	0.00646595	2281/5534/51719/5270/845/28954/596/255738/10105/23479/10971/2332/2185	13
BP	GO:0097696	receptor signaling pathway via STAT	16/586	188/18870	0.000266198	0.00835654	0.00660047	7040/3565/85480/3601/54940/3567/3569/3562/7297/6352/1950/3606/3446/3449/3976/2185	16
BP	GO:0034766	negative regulation of monoatomic ion transmembrane transport	11/586	100/18870	0.000274056	0.00849221	0.00670763	2281/5534/51719/845/28954/596/255738/10105/23479/10971/2332	11
BP	GO:0072080	nephron tubule development	11/586	100/18870	0.000274056	0.00849221	0.00670763	3611/4089/9653/6662/596/7422/652/182/3976/9955/4208	11
MF	GO:0004715	non-membrane spanning protein tyrosine kinase activity	8/591	45/18496	7.86245e-05	0.00903058	0.00793339	640/3932/7006/4145/7297/27/2185/8767	8
BP	GO:0048660	regulation of smooth muscle cell proliferation	15/586	171/18870	0.000296373	0.00912487	0.00720735	10891/7536/7040/7057/5155/4193/3569/659/5136/6352/3606/652/4208/80310/2697	15
BP	GO:0120162	positive regulation of cold-induced thermogenesis	11/586	101/18870	0.000299104	0.0091503	0.00722743	10891/7067/1666/3033/3565/116/7422/3606/2778/50486/2697	11
MF	GO:0019209	kinase activator activity	14/591	133/18496	9.22446e-05	0.00927058	0.00814423	1163/4515/685/51719/9623/79817/51378/959/5605/7422/6352/1950/285016/5295	14
BP	GO:0071706	tumor necrosis factor superfamily cytokine production	16/586	191/18870	0.000318261	0.00959448	0.00757827	5336/64115/64135/7040/5196/284/3565/5781/7057/64581/8832/5777/3569/2950/5295/8767	16
BP	GO:1903555	regulation of tumor necrosis factor superfamily cytokine production	16/586	191/18870	0.000318261	0.00959448	0.00757827	5336/64115/64135/7040/5196/284/3565/5781/7057/64581/8832/5777/3569/2950/5295/8767	16
BP	GO:0007162	negative regulation of cell adhesion	22/586	312/18870	0.000319616	0.00959448	0.00757827	864/23075/64115/5270/339390/7040/9647/1511/5322/3371/284/3565/5054/5781/7057/5777/7422/652/182/5295/27299/8751	22
MF	GO:0001784	phosphotyrosine residue binding	8/591	47/18496	0.000108441	0.00968744	0.00851044	5336/5781/3932/5777/27/8412/6452/5295	8
BP	GO:0150115	cell-substrate junction organization	11/586	102/18870	0.000326052	0.00971425	0.00767287	382/2335/51762/9647/1613/596/7057/7422/7414/5295/2185	11
BP	GO:0003176	aortic valve development	7/586	43/18870	0.000327651	0.00971425	0.00767287	7040/23462/6662/659/4878/652/182	7
BP	GO:0070372	regulation of ERK1 and ERK2 cascade	22/586	313/18870	0.000334035	0.00984278	0.00777439	4089/2335/7040/5322/5590/284/920/5781/168667/5155/5777/116/2950/2266/6352/285016/652/3976/2185/8767/80310/7430	22
CC	GO:0005788	endoplasmic reticulum lumen	22/597	313/19886	0.000210939	0.00993332	0.00894221	334/1435/54863/845/2335/7076/3371/920/7057/5155/3569/2923/2098/2266/255738/10954/79709/652/1297/27248/80310/57104	22
BP	GO:0007259	receptor signaling pathway via JAK-STAT	15/586	174/18870	0.000357347	0.0104655	0.00826623	3565/85480/3601/54940/3567/3569/3562/7297/6352/1950/3606/3446/3449/3976/2185	15
BP	GO:0010950	positive regulation of endopeptidase activity	14/586	156/18870	0.000370066	0.010678	0.00843406	10550/3428/1612/64115/6317/10399/9647/3329/56616/3932/64581/2934/1509/8767	14
BP	GO:0048754	branching morphogenesis of an epithelial tube	14/586	156/18870	0.000370066	0.010678	0.00843406	3611/1435/4089/25932/5534/6662/3371/596/5469/340419/7422/1950/652/9955	14
BP	GO:0006995	cellular response to nitrogen starvation	4/586	12/18870	0.000373495	0.010678	0.00843406	23710/11337/84557/643246	4
BP	GO:0043562	cellular response to nitrogen levels	4/586	12/18870	0.000373495	0.010678	0.00843406	23710/11337/84557/643246	4
BP	GO:0060411	cardiac septum morphogenesis	9/586	72/18870	0.000376395	0.0106972	0.00844925	4036/6910/4089/23462/7042/4193/659/652/182	9
BP	GO:0048659	smooth muscle cell proliferation	15/586	175/18870	0.000379932	0.0107093	0.00845878	10891/7536/7040/7057/5155/4193/3569/659/5136/6352/3606/652/4208/80310/2697	15
BP	GO:0010038	response to metal ion	24/586	359/18870	0.000381279	0.0107093	0.00845878	5336/142/7036/25932/3706/2395/5224/6860/311/84557/845/466/27132/596/7057/682/4193/2266/10105/9350/9361/2185/4208/51760	24
BP	GO:0061326	renal tubule development	11/586	104/18870	0.000386108	0.0107819	0.00851612	3611/4089/9653/6662/596/7422/652/182/3976/9955/4208	11
BP	GO:0010634	positive regulation of epithelial cell migration	15/586	176/18870	0.000403731	0.0112088	0.00885334	5336/382/7040/9647/51378/6662/284/7424/7057/5155/7042/659/7422/1950/2185	15
BP	GO:0045661	regulation of myoblast differentiation	9/586	73/18870	0.000417715	0.0115304	0.00910734	55193/55662/10011/7040/6662/1432/3606/652/4208	9
BP	GO:2001236	regulation of extrinsic apoptotic signaling pathway	14/586	158/18870	0.000421329	0.0115637	0.00913366	100533105/4170/55179/5196/3565/5054/596/7057/2923/2950/2266/652/3148/50486	14
BP	GO:0045927	positive regulation of growth	19/586	256/18870	0.000428503	0.0116938	0.00923639	1435/6910/6195/2395/6860/2335/9647/1981/3984/596/27302/7042/659/7422/1432/2185/4208/51760/7430	19
BP	GO:0051054	positive regulation of DNA metabolic process	21/586	298/18870	0.000437208	0.0118639	0.00937078	142/4361/10891/3178/55193/11284/9025/10933/29947/466/7040/7454/3565/5155/3569/8412/1950/8550/3182/2185/8658	21
BP	GO:0010811	positive regulation of cell-substrate adhesion	12/586	123/18870	0.000450094	0.0120484	0.00951654	3611/1435/2316/5881/2335/9647/5590/4811/5155/7422/2266/2185	12
BP	GO:0031638	zymogen activation	8/586	59/18870	0.00045302	0.0120484	0.00951654	3428/64115/5270/5054/7057/302/2266/8767	8
BP	GO:0032760	positive regulation of tumor necrosis factor production	11/586	106/18870	0.000455184	0.0120484	0.00951654	5336/64135/7040/5196/5781/7057/64581/8832/3569/5295/8767	11
BP	GO:0046425	regulation of receptor signaling pathway via JAK-STAT	11/586	106/18870	0.000455184	0.0120484	0.00951654	3565/54940/3567/3569/7297/6352/1950/3446/3449/3976/2185	11
BP	GO:0042113	B cell activation	20/586	278/18870	0.000456551	0.0120484	0.00951654	5336/23075/9025/7040/285282/3329/3565/596/959/3567/5777/115352/3589/3569/115650/3446/3449/5295/2185/4208	20
BP	GO:1903829	positive regulation of protein localization	29/586	476/18870	0.000463417	0.0121628	0.00960687	142/2316/640/382/8111/7443/5780/11156/2770/59286/51128/10399/7040/64083/636/1981/5590/7424/7042/4193/2266/1432/4478/7297/1950/23184/652/5295/7430	29
BP	GO:1905207	regulation of cardiocyte differentiation	6/586	33/18870	0.000473573	0.0123618	0.00976406	6910/4089/7040/7042/652/4208	6
BP	GO:0050670	regulation of lymphocyte proliferation	18/586	238/18870	0.00048115	0.0124043	0.00979763	64115/339390/5322/3565/596/959/3567/5777/115352/3569/7297/115650/6352/3606/652/57829/4208/8767	18
BP	GO:0033630	positive regulation of cell adhesion mediated by integrin	5/586	22/18870	0.000482082	0.0124043	0.00979763	5881/7042/5777/6352/3976	5
BP	GO:0051346	negative regulation of hydrolase activity	17/586	218/18870	0.000482949	0.0124043	0.00979763	1992/2281/10049/6195/3428/100528032/5270/93974/4102/6317/7076/636/5054/7057/51129/7042/7422	17
BP	GO:0044403	biological process involved in symbiotic interaction	22/586	322/18870	0.000491684	0.0125615	0.00992177	1525/3609/8819/8724/8091/339390/2335/6317/222236/1511/1949/1915/3329/5196/920/682/2934/6352/414325/2332/55207/5818	22
BP	GO:2000146	negative regulation of cell motility	25/586	388/18870	0.000501593	0.0127468	0.0100682	6910/25932/11188/8819/10193/100528032/7040/7454/7076/89927/51378/23380/1634/3565/5054/596/7057/27302/652/182/7414/4208/753/2697/8751	25
MF	GO:0030295	protein kinase activator activity	13/591	124/18496	0.000169643	0.0136393	0.0119821	1163/4515/685/51719/9623/79817/51378/959/5605/7422/6352/1950/285016	13
BP	GO:0002688	regulation of leukocyte chemotaxis	12/586	126/18870	0.000560239	0.0140175	0.0110718	1435/23075/100528032/3565/5054/7424/7057/23604/3569/7422/6352/2185	12
BP	GO:0034763	negative regulation of transmembrane transport	13/586	144/18870	0.00056035	0.0140175	0.0110718	2281/10550/5534/51719/845/28954/596/7057/255738/10105/23479/10971/2332	13
BP	GO:0051592	response to calcium ion	13/586	144/18870	0.00056035	0.0140175	0.0110718	5336/25932/3706/6860/311/845/27132/7057/2266/10105/2185/4208/51760	13
BP	GO:1904063	negative regulation of cation transmembrane transport	10/586	92/18870	0.000566261	0.014092	0.0111306	2281/5534/51719/845/28954/596/255738/10105/23479/2332	10
BP	GO:2000351	regulation of endothelial cell apoptotic process	8/586	61/18870	0.000569859	0.0141084	0.0111436	7040/284/3565/5054/7057/959/51129/2266	8
MF	GO:0030297	transmembrane receptor protein tyrosine kinase activator activity	5/591	18/18496	0.000198552	0.0145123	0.0127491	685/51378/7422/1950/285016	5
BP	GO:0050671	positive regulation of lymphocyte proliferation	13/586	145/18870	0.000598491	0.0145211	0.0114696	3565/596/959/3567/115352/3569/7297/115650/6352/3606/57829/4208/8767	13
BP	GO:0003177	pulmonary valve development	5/586	23/18870	0.000600383	0.0145211	0.0114696	23462/7042/659/652/182	5
BP	GO:0035855	megakaryocyte development	5/586	23/18870	0.000600383	0.0145211	0.0114696	2316/5781/5469/5777/80739	5
BP	GO:0051882	mitochondrial depolarization	5/586	23/18870	0.000600383	0.0145211	0.0114696	142/93974/10399/1634/596	5
BP	GO:0051099	positive regulation of binding	12/586	127/18870	0.000601646	0.0145211	0.0114696	640/7040/1981/302/1950/4830/652/3148/2332/1203/1440/8767	12
BP	GO:0001659	temperature homeostasis	15/586	183/18870	0.000608973	0.0146245	0.0115513	10891/7067/1666/55856/3033/37/222236/3565/116/7422/3606/2778/10874/50486/2697	15
BP	GO:0008637	apoptotic mitochondrial changes	11/586	110/18870	0.000624619	0.0148517	0.0117307	4170/57048/2395/203245/93974/55288/3329/596/10105/8739/3433	11
BP	GO:1903557	positive regulation of tumor necrosis factor superfamily cytokine production	11/586	110/18870	0.000624619	0.0148517	0.0117307	5336/64135/7040/5196/5781/7057/64581/8832/3569/5295/8767	11
BP	GO:0060560	developmental growth involved in morphogenesis	18/586	244/18870	0.00064536	0.0152693	0.0120606	1435/1785/6860/2335/3984/3475/6662/5590/3371/10371/5469/23769/659/7422/652/7414/51760/10505	18
BP	GO:0031295	T cell costimulation	7/586	48/18870	0.000654861	0.0154069	0.0121692	100528032/1949/5781/3932/959/5777/115650	7
BP	GO:0030336	negative regulation of cell migration	24/586	373/18870	0.000657591	0.0154069	0.0121692	6910/25932/11188/8819/10193/100528032/7040/7076/89927/51378/23380/1634/3565/5054/596/7057/27302/652/182/7414/4208/753/2697/8751	24
CC	GO:0045335	phagocytic vesicle	13/597	142/19886	0.000357189	0.0154187	0.0138802	1785/26060/11031/51552/7431/311/8724/51762/7454/5322/23380/2923/2934	13
BP	GO:0016485	protein processing	18/586	245/18870	0.000676955	0.0157447	0.012436	142/10730/3428/64115/2395/5270/4102/1511/5054/7057/4193/2934/302/2266/255738/9508/1203/8767	18
BP	GO:1902107	positive regulation of leukocyte differentiation	15/586	185/18870	0.000681842	0.0157447	0.012436	1435/864/8111/55193/64115/7040/5590/5196/3565/920/3601/3567/3606/3976/8767	15
BP	GO:1903708	positive regulation of hemopoiesis	15/586	185/18870	0.000681842	0.0157447	0.012436	1435/864/8111/55193/64115/7040/5590/5196/3565/920/3601/3567/3606/3976/8767	15
BP	GO:2001056	positive regulation of cysteine-type endopeptidase activity	12/586	129/18870	0.000692196	0.0159073	0.0125645	10550/3428/1612/10399/9647/3329/56616/3932/64581/2934/1509/8767	12
BP	GO:0032736	positive regulation of interleukin-13 production	4/586	14/18870	0.000718789	0.0164397	0.012985	5590/3565/85480/3606	4
BP	GO:0010959	regulation of metal ion transport	25/586	398/18870	0.000724857	0.0164999	0.0130326	8514/2316/2281/5534/51719/5270/845/28954/920/596/8832/5155/5777/2257/115352/7533/255738/4878/6352/1950/7871/23479/2332/2185/57338	25
BP	GO:0014033	neural crest cell differentiation	10/586	95/18870	0.000730498	0.0165499	0.0130721	4089/2335/6662/10371/6201/83989/652/182/4208/10505	10
BP	GO:1903578	regulation of ATP metabolic process	5/586	24/18870	0.000739176	0.0165973	0.0131095	142/10891/93974/3565/84277	5
BP	GO:0001503	ossification	27/586	444/18870	0.000739499	0.0165973	0.0131095	3611/1435/864/4089/7067/5745/26578/22801/9770/8994/6662/3371/7424/5781/596/51119/340419/3569/659/1432/23184/9350/652/51232/182/2185/4208	27
BP	GO:0046427	positive regulation of receptor signaling pathway via JAK-STAT	7/586	49/18870	0.000743853	0.0166173	0.0131253	3565/54940/3567/3569/7297/6352/2185	7
CC	GO:0032009	early phagosome	4/597	13/19886	0.000463186	0.0166915	0.015026	26060/11031/8724/5322	4
CC	GO:0031252	cell leading edge	26/597	423/19886	0.000482255	0.0166915	0.015026	3611/5336/56623/23527/382/9107/29959/323/26060/23075/7431/5881/9051/221472/55616/23380/1915/3984/5590/9578/2934/822/4830/2185/7430/23224	26
CC	GO:0101002	ficolin-1-rich granule	15/597	185/19886	0.000483343	0.0166915	0.015026	47/9535/51719/26578/1915/5049/2934/2950/1432/1509/427/226/10549/2799/7414	15
BP	GO:0072088	nephron epithelium morphogenesis	9/586	79/18870	0.000751371	0.0167076	0.0131966	3611/4089/9653/6662/596/7422/652/3976/9955	9
MF	GO:0030971	receptor tyrosine kinase binding	10/591	81/18496	0.000251131	0.0168258	0.0147815	399694/10193/10399/51378/63916/2339/284/5781/285016/5295	10
BP	GO:1905332	positive regulation of morphogenesis of an epithelium	6/586	36/18870	0.000769688	0.0169752	0.013408	6662/7422/1950/652/3976/2697	6
BP	GO:0051216	cartilage development	16/586	207/18870	0.000770474	0.0169752	0.013408	864/7067/5745/8091/7040/7076/6662/5781/27302/2251/340419/659/1432/9350/652/4208	16
BP	GO:0003205	cardiac chamber development	14/586	168/18870	0.000778158	0.0169998	0.0134274	4036/6910/4089/7040/23462/27302/5469/7042/4193/659/652/11174/182/4208	14
BP	GO:0006979	response to oxidative stress	25/586	400/18870	0.000778671	0.0169998	0.0134274	142/2281/10891/221/7837/10550/11284/1612/2395/10516/84557/87178/10399/4303/6647/596/4193/3569/2950/10105/9361/10549/2185/50484/80310	25
BP	GO:0030225	macrophage differentiation	8/586	64/18870	0.000789666	0.0171125	0.0135165	142/1435/7040/5196/920/7422/652/3976	8
BP	GO:0016042	lipid catabolic process	22/586	334/18870	0.000800424	0.0171125	0.0135165	5336/7067/1384/1666/56261/3033/37/549/5321/63874/51099/222236/5322/5049/7533/8578/427/389383/391013/5538/51365/57104	22
BP	GO:0060562	epithelial tube morphogenesis	22/586	334/18870	0.000800424	0.0171125	0.0135165	3611/4036/1435/4089/25932/5898/6046/5534/9653/7040/6662/3371/596/6201/5469/7042/340419/7422/1950/652/9955/4208	22
BP	GO:0007163	establishment or maintenance of cell polarity	17/586	228/18870	0.000801649	0.0171125	0.0135165	3611/382/25932/4983/5881/10399/6425/64083/5590/9578/2934/4478/27/1741/2185/54820/2697	17
BP	GO:0009260	ribonucleotide biosynthetic process	17/586	228/18870	0.000801649	0.0171125	0.0135165	142/10891/7371/79646/47/51727/7040/55902/5161/3565/4879/4878/226/4830/54539/84277/5538	17
BP	GO:0072073	kidney epithelium development	13/586	150/18870	0.000823714	0.0174299	0.0137671	3611/4089/9653/6662/596/168667/7422/9350/652/182/3976/9955/4208	13
BP	GO:0051899	membrane depolarization	9/586	80/18870	0.000823773	0.0174299	0.0137671	142/6910/93974/10399/5590/1634/596/7533/7871	9
MF	GO:0042056	chemoattractant activity	7/591	41/18496	0.000286765	0.0177353	0.0155805	7424/5155/7422/6352/414325/652/3148	7
MF	GO:0044389	ubiquitin-like protein ligase binding	23/591	327/18496	0.000364461	0.0181234	0.0159214	55120/142/10891/23710/9530/8450/10010/5898/9025/11337/84557/9246/6613/643246/3329/596/4193/6233/89885/1741/7414/2185/6612	23
MF	GO:0008135	translation factor activity, RNA binding	10/591	85/18496	0.000373308	0.0181234	0.0159214	1967/54516/10289/8669/8562/1937/91574/1915/1981/219402	10
MF	GO:0031625	ubiquitin protein ligase binding	22/591	308/18496	0.000393598	0.0181234	0.0159214	55120/142/10891/23710/9530/8450/10010/5898/9025/11337/84557/9246/6613/643246/3329/596/4193/6233/89885/1741/7414/2185	22
MF	GO:0051427	hormone receptor binding	6/591	32/18496	0.00046273	0.0181234	0.0159214	5781/4879/116/7297/4878/2778	6
MF	GO:0045296	cadherin binding	23/591	334/18496	0.000490371	0.0181234	0.0159214	2316/4361/30844/392/29789/23075/3069/8615/23348/8350/26136/10399/1937/5781/682/1004/659/302/822/226/7414/8407/7430	23
MF	GO:0017124	SH3 domain binding	12/591	122/18496	0.000537634	0.0181234	0.0159214	4036/57048/1785/392/10278/9232/26578/7454/63916/5777/6452/8751	12
MF	GO:0045309	protein phosphorylated amino acid binding	8/591	59/18496	0.00054662	0.0181234	0.0159214	5336/5781/3932/5777/27/8412/6452/5295	8
MF	GO:0042578	phosphoric ester hydrolase activity	24/591	358/18496	0.000548042	0.0181234	0.0159214	5336/55775/8493/56623/9107/5780/56261/11284/5534/54935/11156/51251/5149/5531/222236/9647/9108/5781/3932/5777/2923/10924/5136/6352	24
MF	GO:0030296	protein tyrosine kinase activator activity	6/591	33/18496	0.000550451	0.0181234	0.0159214	685/51378/7422/6352/1950/285016	6
MF	GO:1901681	sulfur compound binding	20/591	275/18496	0.000567776	0.0181234	0.0159214	334/4089/79646/2395/5270/37/2335/1511/53940/5196/7057/6403/340419/7422/2950/652/80739/2799/9508/59271	20
MF	GO:0019003	GDP binding	9/591	74/18496	0.000567809	0.0181234	0.0159214	382/11031/51552/5898/5862/5867/2770/51762/55207	9
MF	GO:0031386	protein tag activity	4/591	13/18496	0.000586079	0.0181234	0.0159214	6613/59286/6233/6612	4
MF	GO:0141047	molecular tag activity	4/591	13/18496	0.000586079	0.0181234	0.0159214	6613/59286/6233/6612	4
BP	GO:0045662	negative regulation of myoblast differentiation	5/586	25/18870	0.000900592	0.0187494	0.0148093	10011/7040/6662/3606/652	5
BP	GO:0003151	outflow tract morphogenesis	9/586	81/18870	0.000901751	0.0187494	0.0148093	3611/4036/4089/7042/659/7422/652/182/4208	9
BP	GO:0061333	renal tubule morphogenesis	9/586	81/18870	0.000901751	0.0187494	0.0148093	3611/4089/9653/6662/596/7422/652/9955/4208	9
BP	GO:0072028	nephron morphogenesis	9/586	81/18870	0.000901751	0.0187494	0.0148093	3611/4089/9653/6662/596/7422/652/3976/9955	9
BP	GO:0001657	ureteric bud development	10/586	98/18870	0.000932105	0.0191411	0.0151188	3611/4089/9653/6662/596/168667/7422/9350/652/9955	10
BP	GO:0048661	positive regulation of smooth muscle cell proliferation	10/586	98/18870	0.000932105	0.0191411	0.0151188	7040/7057/5155/4193/3569/6352/3606/652/80310/2697	10
BP	GO:0048872	homeostasis of number of cells	21/586	316/18870	0.000932547	0.0191411	0.0151188	1435/7067/80177/5881/23210/93974/9770/222236/6662/6647/5781/596/54940/5469/3569/7422/1432/652/3148/80739/4208	21
BP	GO:0001974	blood vessel remodeling	7/586	51/18870	0.000950399	0.0194245	0.0153426	2316/7040/4193/659/182/3976/4208	7
BP	GO:0009165	nucleotide biosynthetic process	20/586	295/18870	0.000958569	0.0194262	0.0153439	142/10891/7371/79646/47/83594/1635/51727/7040/55902/5161/3565/4879/4878/226/4830/54539/84277/50484/5538	20
BP	GO:0010632	regulation of epithelial cell migration	20/586	295/18870	0.000958569	0.0194262	0.0153439	5336/382/7040/9647/51378/6662/1634/284/3565/7424/7057/27302/168667/5155/7042/659/7422/1950/2185/4208	20
BP	GO:0030183	B cell differentiation	13/586	153/18870	0.00099022	0.0199833	0.015784	5336/285282/3565/596/959/5777/115352/3589/3569/3446/3449/5295/2185	13
BP	GO:0072163	mesonephric epithelium development	10/586	99/18870	0.00100866	0.0201857	0.0159438	3611/4089/9653/6662/596/168667/7422/9350/652/9955	10
BP	GO:0072164	mesonephric tubule development	10/586	99/18870	0.00100866	0.0201857	0.0159438	3611/4089/9653/6662/596/168667/7422/9350/652/9955	10
BP	GO:0003180	aortic valve morphogenesis	6/586	38/18870	0.00103513	0.0206296	0.0162944	7040/23462/6662/4878/652/182	6
BP	GO:1901293	nucleoside phosphate biosynthetic process	20/586	297/18870	0.00104098	0.020645	0.0163066	142/10891/7371/79646/47/83594/1635/51727/7040/55902/5161/3565/4879/4878/226/4830/54539/84277/50484/5538	20
BP	GO:0042098	T cell proliferation	16/586	213/18870	0.0010445	0.020645	0.0163066	2281/64115/339390/5322/3565/959/5777/3569/4478/7297/115650/6352/3606/652/57829/8767	16
BP	GO:0002822	regulation of adaptive immune response based on somatic recombination of immune receptors built from immunoglobulin superfamily domains	15/586	193/18870	0.00105208	0.0207096	0.0163576	339390/5321/7040/7454/5590/3329/3565/920/64581/5777/3569/7297/3606/4208/8767	15
BP	GO:0016032	viral process	26/586	432/18870	0.0010681	0.0207492	0.0163889	1525/10241/7812/3609/3428/8562/8724/8091/339390/64135/6317/10614/89853/636/1949/1915/920/596/682/2934/6352/6480/6483/2332/55207/5818	26
BP	GO:0072593	reactive oxygen species metabolic process	17/586	234/18870	0.00106828	0.0207492	0.0163889	5336/873/10193/7837/10516/93974/7040/9506/6647/596/7057/64581/5155/2950/1432/10549/2185	17
BP	GO:0060675	ureteric bud morphogenesis	8/586	67/18870	0.00107293	0.0207492	0.0163889	3611/4089/9653/6662/596/7422/652/9955	8
BP	GO:0019935	cyclic-nucleotide-mediated signaling	9/586	83/18870	0.00107569	0.0207492	0.0163889	997/2740/2770/466/6662/7057/4879/116/4878	9
BP	GO:0051149	positive regulation of muscle cell differentiation	9/586	83/18870	0.00107569	0.0207492	0.0163889	7040/4811/596/27302/4193/6300/1432/652/4208	9
BP	GO:0046390	ribose phosphate biosynthetic process	17/586	235/18870	0.00111934	0.0215047	0.0169856	142/10891/7371/79646/47/51727/7040/55902/5161/3565/4879/4878/226/4830/54539/84277/5538	17
BP	GO:0051402	neuron apoptotic process	19/586	278/18870	0.00115715	0.0221426	0.0174895	4170/142/10891/4149/997/27324/9040/6477/5309/6647/284/56616/596/7042/255738/56097/2185/4208/5538	19
BP	GO:0048678	response to axon injury	9/586	84/18870	0.00117232	0.0223438	0.0176484	5336/2316/2281/4149/3371/6647/596/5605/8578	9
BP	GO:0042542	response to hydrogen peroxide	10/586	101/18870	0.00117722	0.0223486	0.0176522	2281/2395/84557/6647/596/4193/3569/10105/2185/80310	10
BP	GO:0072171	mesonephric tubule morphogenesis	8/586	68/18870	0.00118356	0.0223805	0.0176774	3611/4089/9653/6662/596/7422/652/9955	8
BP	GO:0050767	regulation of neurogenesis	24/586	390/18870	0.00121529	0.0228904	0.0180801	4036/3706/55179/6860/5270/2335/7040/5309/23462/1949/3984/3475/2670/7424/10371/5605/3569/7533/659/7422/302/3148/3976/10505	24
BP	GO:0032930	positive regulation of superoxide anion generation	4/586	16/18870	0.00124386	0.0231561	0.01829	7040/6647/64581/2950	4
BP	GO:0045651	positive regulation of macrophage differentiation	4/586	16/18870	0.00124386	0.0231561	0.01829	1435/7040/5196/3976	4
BP	GO:0051014	actin filament severing	4/586	16/18870	0.00124386	0.0231561	0.01829	9535/23380/2934/822	4
BP	GO:0051101	regulation of DNA binding	9/586	85/18870	0.00127583	0.0236596	0.0186877	3428/8091/7040/23462/1950/4830/3148/6612/8658	9
BP	GO:0072009	nephron epithelium development	11/586	120/18870	0.00128841	0.0237976	0.0187967	3611/4089/9653/6662/596/7422/652/182/3976/9955/4208	11
BP	GO:0031639	plasminogen activation	5/586	27/18870	0.00130014	0.0237976	0.0187967	5270/5054/7057/302/2266	5
BP	GO:0032835	glomerulus development	8/586	69/18870	0.0013031	0.0237976	0.0187967	284/4811/596/5155/652/182/4208/80310	8
BP	GO:0050918	positive chemotaxis	8/586	69/18870	0.0013031	0.0237976	0.0187967	284/7424/5155/7422/6352/414325/652/3148	8
BP	GO:0070374	positive regulation of ERK1 and ERK2 cascade	16/586	218/18870	0.0013321	0.0242352	0.0191423	7040/5322/5590/284/920/5781/168667/5155/116/2266/6352/285016/652/2185/8767/80310	16
BP	GO:0033028	myeloid cell apoptotic process	6/586	40/18870	0.00136572	0.0247029	0.0195118	382/7067/596/3569/6480/4208	6
BP	GO:0001823	mesonephros development	10/586	103/18870	0.0013681	0.0247029	0.0195118	3611/4089/9653/6662/596/168667/7422/9350/652/9955	10
BP	GO:0051100	negative regulation of binding	11/586	121/18870	0.00137853	0.0247054	0.0195138	3300/3428/8091/10399/23462/5155/255738/6612/3433/8658/8751	11
BP	GO:0051702	biological process involved in interaction with symbiont	11/586	121/18870	0.00137853	0.0247054	0.0195138	8819/8091/2335/222236/1511/1915/3329/5196/6352/414325/2332	11
BP	GO:0010977	negative regulation of neuron projection development	12/586	140/18870	0.00141887	0.0253339	0.0200102	2316/382/5780/7431/1949/3475/2670/10371/3601/4193/23251/10505	12
BP	GO:0010631	epithelial cell migration	23/586	372/18870	0.00143296	0.0254908	0.0201341	5336/4089/382/11156/7040/9647/51378/6662/1634/284/3565/7424/5781/7057/27302/168667/5155/7042/659/7422/1950/2185/4208	23
BP	GO:0042100	B cell proliferation	10/586	104/18870	0.00147256	0.0260235	0.0205548	3329/3565/596/959/3567/115352/115650/3446/3449/4208	10
BP	GO:0022612	gland morphogenesis	11/586	122/18870	0.00147374	0.0260235	0.0205548	1435/6195/7040/6662/3371/596/5469/7042/3569/4478/652	11
BP	GO:0031952	regulation of protein autophosphorylation	6/586	41/18870	0.00155849	0.0272826	0.0215494	4361/9770/7424/5155/7422/80310	6
BP	GO:0007264	small GTPase mediated signal transduction	28/586	491/18870	0.00156713	0.0272826	0.0215494	1435/392/382/30851/4983/11188/23075/8615/9138/23348/5898/5881/5867/11337/5877/55288/29/7454/285282/221472/23380/3984/152015/7042/27/8412/10971/8550	28
BP	GO:1903317	regulation of protein maturation	8/586	71/18870	0.0015709	0.0272826	0.0215494	7036/5270/4102/5054/7057/4193/2934/302	8
BP	GO:0006413	translational initiation	11/586	123/18870	0.00157428	0.0272826	0.0215494	1967/10289/7812/8669/6193/8562/7884/1981/6352/2332/219402	11
BP	GO:0003007	heart morphogenesis	18/586	264/18870	0.00158461	0.0272826	0.0215494	3611/4036/2316/6910/4089/7040/23462/6662/27302/5469/7042/4193/659/7422/652/182/4208/8751	18
BP	GO:0014706	striated muscle tissue development	18/586	264/18870	0.00158461	0.0272826	0.0215494	4036/6910/1525/4089/7040/23462/3475/27302/4879/5469/7042/7422/1432/4878/652/2248/4208/2697	18
BP	GO:0090083	regulation of inclusion body assembly	4/586	17/18870	0.00158695	0.0272826	0.0215494	3300/10049/997/165721	4
BP	GO:0090132	epithelium migration	23/586	375/18870	0.00159049	0.0272826	0.0215494	5336/4089/382/11156/7040/9647/51378/6662/1634/284/3565/7424/5781/7057/27302/168667/5155/7042/659/7422/1950/2185/4208	23
CC	GO:0005759	mitochondrial matrix	28/597	487/19886	0.000845016	0.0273574	0.0246278	54516/27034/55157/4350/1666/5303/2395/4191/36/55856/3033/1431/10797/37/65008/549/87178/51166/6182/4200/55902/5161/3329/6647/10105/9361/23479/7019	28
BP	GO:0032147	activation of protein kinase activity	9/586	88/18870	0.00163132	0.0278833	0.0220238	10920/284/3565/7042/7422/6352/8795/3606/2185	9
BP	GO:0051147	regulation of muscle cell differentiation	13/586	162/18870	0.00166712	0.0283425	0.0223865	4089/7040/4303/4811/596/27302/5155/4193/659/6300/1432/652/4208	13
BP	GO:0002761	regulation of myeloid leukocyte differentiation	11/586	124/18870	0.00168036	0.0283425	0.0223865	1435/8111/10401/7040/9770/5196/3565/920/3567/3976/5295	11
BP	GO:0002824	positive regulation of adaptive immune response based on somatic recombination of immune receptors built from immunoglobulin superfamily domains	11/586	124/18870	0.00168036	0.0283425	0.0223865	5321/7040/5590/3329/3565/920/64581/3569/7297/3606/8767	11
BP	GO:0042129	regulation of T cell proliferation	14/586	182/18870	0.00168178	0.0283425	0.0223865	64115/339390/5322/3565/959/5777/3569/7297/115650/6352/3606/652/57829/8767	14
BP	GO:0032481	positive regulation of type I interferon production	8/586	72/18870	0.00172021	0.0287881	0.0227385	5336/10010/84932/64135/3329/5781/3148/8767	8
BP	GO:0032722	positive regulation of chemokine production	8/586	72/18870	0.00172021	0.0287881	0.0227385	7040/85480/64581/8832/116/3569/3606/8767	8
BP	GO:0051047	positive regulation of secretion	20/586	310/18870	0.0017394	0.0289385	0.0228572	640/7036/4089/382/8111/192683/6860/84932/51762/5321/7040/64083/3565/7424/5781/4879/7042/116/302/2266	20
BP	GO:1903532	positive regulation of secretion by cell	19/586	288/18870	0.00174125	0.0289385	0.0228572	640/7036/4089/382/8111/192683/6860/84932/51762/5321/7040/64083/3565/7424/5781/7042/116/302/2266	19
BP	GO:0014910	regulation of smooth muscle cell migration	9/586	89/18870	0.00176603	0.0292491	0.0231026	4303/5054/596/5155/4193/6352/652/4208/80310	9
BP	GO:0071675	regulation of mononuclear cell migration	11/586	125/18870	0.0017922	0.0295805	0.0233644	1435/8174/100528032/3565/5054/7057/4478/27/6352/2185/80310	11
BP	GO:0007173	epidermal growth factor receptor signaling pathway	10/586	107/18870	0.00182543	0.0300258	0.0237161	685/5898/5149/7040/89853/6662/5781/8412/1950/2185	10
BP	GO:0043113	receptor clustering	7/586	57/18870	0.00184958	0.0303191	0.0239478	2316/8174/3683/2339/2934/23184/1741	7
BP	GO:0048771	tissue remodeling	14/586	184/18870	0.00186339	0.0304418	0.0240446	2316/5745/7040/9770/7076/4193/3569/659/3606/182/3976/2185/4208/2697	14
BP	GO:0051881	regulation of mitochondrial membrane potential	8/586	73/18870	0.00188052	0.0306031	0.0241721	142/79845/10550/93974/10399/1634/6647/596	8
BP	GO:0090130	tissue migration	23/586	380/18870	0.00188602	0.0306031	0.0241721	5336/4089/382/11156/7040/9647/51378/6662/1634/284/3565/7424/5781/7057/27302/168667/5155/7042/659/7422/1950/2185/4208	23
BP	GO:0002312	B cell activation involved in immune response	9/586	90/18870	0.00190951	0.0308213	0.0243444	5336/23075/9025/7040/3329/3565/959/3569/2185	9
BP	GO:0048738	cardiac muscle tissue development	17/586	247/18870	0.00191229	0.0308213	0.0243444	4036/6910/1525/4089/7040/23462/27302/4879/5469/7042/7422/1432/4878/652/2248/4208/2697	17
BP	GO:0003279	cardiac septum development	10/586	108/18870	0.00195717	0.0314391	0.0248324	4036/6910/4089/23462/7042/4193/659/652/11174/182	10
BP	GO:0002830	positive regulation of type 2 immune response	4/586	18/18870	0.0019907	0.03166	0.0250069	5590/3565/3569/3606	4
BP	GO:0010755	regulation of plasminogen activation	4/586	18/18870	0.0019907	0.03166	0.0250069	5270/5054/7057/302	4
BP	GO:0043117	positive regulation of vascular permeability	4/586	18/18870	0.0019907	0.03166	0.0250069	11156/7040/284/7422	4
BP	GO:0032735	positive regulation of interleukin-12 production	6/586	43/18870	0.00200538	0.0317883	0.0251082	5336/3329/959/64581/1432/8767	6
BP	GO:0003229	ventricular cardiac muscle tissue development	7/586	58/18870	0.00204821	0.0320354	0.0253034	4036/6910/4089/7040/27302/5469/7042	7
BP	GO:0031102	neuron projection regeneration	7/586	58/18870	0.00204821	0.0320354	0.0253034	2316/2281/3371/2670/596/5605/8578	7
BP	GO:0003281	ventricular septum development	8/586	74/18870	0.00205238	0.0320354	0.0253034	4036/6910/4089/23462/7042/4193/659/652	8
BP	GO:0006023	aminoglycan biosynthetic process	8/586	74/18870	0.00205238	0.0320354	0.0253034	9334/7040/284/5155/9435/1950/6483/9955	8
BP	GO:0032872	regulation of stress-activated MAPK cascade	14/586	186/18870	0.00206099	0.0320354	0.0253034	10550/6317/9770/9506/10371/5605/7042/7422/2950/4878/652/2185/8767/7430	14
BP	GO:0051302	regulation of cell division	14/586	186/18870	0.00206099	0.0320354	0.0253034	1069/685/4674/5473/10399/7040/7424/2251/5155/7042/7422/2248/201161/80310	14
BP	GO:0010975	regulation of neuron projection development	26/586	453/18870	0.00207794	0.0321946	0.0254292	2316/2281/382/5780/3706/7431/8724/2335/466/1949/3984/3475/2670/10371/3601/5605/4193/7533/659/7422/8578/27/285016/2185/23251/10505	26
BP	GO:0071674	mononuclear cell migration	15/586	207/18870	0.00210634	0.0325157	0.0256827	1435/8174/3683/100528032/1511/3565/5054/7057/5155/3569/4478/27/6352/2185/80310	15
BP	GO:0010039	response to iron ion	5/586	30/18870	0.00212574	0.0325157	0.0256827	7036/2395/84557/596/4193	5
BP	GO:0010955	negative regulation of protein processing	5/586	30/18870	0.00212574	0.0325157	0.0256827	5270/4102/5054/7057/4193	5
BP	GO:1903318	negative regulation of protein maturation	5/586	30/18870	0.00212574	0.0325157	0.0256827	5270/4102/5054/7057/4193	5
BP	GO:0010951	negative regulation of endopeptidase activity	11/586	128/18870	0.00216466	0.0329235	0.0260049	1992/10049/6195/3428/5270/4102/6317/7076/5054/7057/7422	11
BP	GO:0061138	morphogenesis of a branching epithelium	14/586	187/18870	0.00216611	0.0329235	0.0260049	3611/1435/4089/25932/5534/6662/3371/596/5469/340419/7422/1950/652/9955	14
MF	GO:0003924	GTPase activity	22/591	333/18496	0.00111002	0.0330538	0.0290378	1785/382/11031/51552/5898/5881/5862/5867/23157/84100/5996/84932/2770/431704/51762/51128/55288/285282/28954/1915/2778/55207	22
BP	GO:0048639	positive regulation of developmental growth	13/586	167/18870	0.00218505	0.0331066	0.0261495	1435/6910/6860/2335/3984/596/27302/659/7422/1432/4208/51760/7430	13
BP	GO:0002819	regulation of adaptive immune response	15/586	208/18870	0.00220699	0.0333338	0.0263289	339390/5321/7040/7454/5590/3329/3565/920/64581/5777/3569/7297/3606/4208/8767	15
BP	GO:0006826	iron ion transport	7/586	59/18870	0.00226295	0.0338776	0.0267585	7036/1785/392/2395/53940/23479/5818	7
BP	GO:0010718	positive regulation of epithelial to mesenchymal transition	7/586	59/18870	0.00226295	0.0338776	0.0267585	4089/6317/7040/7042/3569/652/182	7
BP	GO:0046883	regulation of hormone secretion	17/586	251/18870	0.00226415	0.0338776	0.0267585	640/7036/2281/4089/8111/5127/3033/51762/91942/5781/3589/116/3569/2266/6352/3976/2697	17
BP	GO:0051403	stress-activated MAPK cascade	16/586	230/18870	0.00230442	0.0343731	0.0271499	10550/5602/6317/9770/9506/10371/5605/7042/7422/2950/1432/4878/652/2185/8767/7430	16
BP	GO:0002429	immune response-activating cell surface receptor signaling pathway	20/586	318/18870	0.00234171	0.0348212	0.0275038	5336/1967/51324/640/26060/100528032/118788/3984/596/3932/64581/7006/5777/115352/4068/5295/11120/4208/8767/7430	20
BP	GO:0042176	regulation of protein catabolic process	22/586	364/18870	0.00238489	0.0349601	0.0276135	4036/2316/3300/4089/4983/10193/8450/11337/5270/8724/6613/10399/7076/1915/6662/2670/4193/302/4478/255738/2332/7430	22
BP	GO:0070302	regulation of stress-activated protein kinase signaling cascade	14/586	189/18870	0.00238968	0.0349601	0.0276135	10550/6317/9770/9506/10371/5605/7042/7422/2950/4878/652/2185/8767/7430	14
BP	GO:0043280	positive regulation of cysteine-type endopeptidase activity involved in apoptotic process	10/586	111/18870	0.00239905	0.0349601	0.0276135	10550/1612/10399/9647/3329/56616/3932/64581/2934/1509	10
BP	GO:0097193	intrinsic apoptotic signaling pathway	20/586	319/18870	0.00242809	0.0349601	0.0276135	4170/142/10550/3428/4102/10399/6477/9647/6647/56616/596/3932/6201/4193/23604/10105/8795/5295/50484/83787	20
BP	GO:2000242	negative regulation of reproductive process	8/586	76/18870	0.00243303	0.0349601	0.0276135	7076/6647/652/57829/10549/3976/5047/2697	8
BP	GO:0002821	positive regulation of adaptive immune response	11/586	130/18870	0.00244615	0.0349601	0.0276135	5321/7040/5590/3329/3565/920/64581/3569/7297/3606/8767	11
BP	GO:0001502	cartilage condensation	4/586	19/18870	0.00246023	0.0349601	0.0276135	7067/6662/2251/1432	4
BP	GO:0003184	pulmonary valve morphogenesis	4/586	19/18870	0.00246023	0.0349601	0.0276135	23462/7042/652/182	4
BP	GO:0010744	positive regulation of macrophage derived foam cell differentiation	4/586	19/18870	0.00246023	0.0349601	0.0276135	1435/5322/5196/3606	4
BP	GO:0032928	regulation of superoxide anion generation	4/586	19/18870	0.00246023	0.0349601	0.0276135	7040/6647/64581/2950	4
BP	GO:0035743	CD4-positive, alpha-beta T cell cytokine production	4/586	19/18870	0.00246023	0.0349601	0.0276135	5590/3565/3569/3606	4
BP	GO:0060438	trachea development	4/586	19/18870	0.00246023	0.0349601	0.0276135	6662/5605/340419/652	4
BP	GO:0060602	branch elongation of an epithelium	4/586	19/18870	0.00246023	0.0349601	0.0276135	6662/3371/5469/652	4
BP	GO:2000641	regulation of early endosome to late endosome transport	4/586	19/18870	0.00246023	0.0349601	0.0276135	8724/5605/4478/7430	4
BP	GO:2001169	regulation of ATP biosynthetic process	4/586	19/18870	0.00246023	0.0349601	0.0276135	142/10891/3565/84277	4
BP	GO:0090322	regulation of superoxide metabolic process	5/586	31/18870	0.00247072	0.0350055	0.0276493	10516/7040/6647/64581/2950	5
BP	GO:0001658	branching involved in ureteric bud morphogenesis	7/586	60/18870	0.00249464	0.0351371	0.0277533	3611/4089/6662/596/7422/652/9955	7
BP	GO:0002763	positive regulation of myeloid leukocyte differentiation	7/586	60/18870	0.00249464	0.0351371	0.0277533	1435/8111/7040/5196/920/3567/3976	7
BP	GO:2001242	regulation of intrinsic apoptotic signaling pathway	14/586	190/18870	0.0025084	0.0351925	0.0277971	4170/142/4102/10399/6477/6647/596/3932/6201/4193/23604/10105/50484/83787	14
BP	GO:0043523	regulation of neuron apoptotic process	16/586	232/18870	0.00251323	0.0351925	0.0277971	4170/142/10891/997/27324/9040/5309/6647/284/596/7042/255738/56097/2185/4208/5538	16
BP	GO:0120161	regulation of cold-induced thermogenesis	12/586	150/18870	0.00254139	0.0352988	0.027881	10891/7067/1666/55856/3033/3565/116/7422/3606/2778/50486/2697	12
BP	GO:0002347	response to tumor cell	6/586	45/18870	0.00254286	0.0352988	0.027881	1612/7040/3329/8795/347252/8751	6
BP	GO:0030890	positive regulation of B cell proliferation	6/586	45/18870	0.00254286	0.0352988	0.027881	3565/596/3567/115352/115650/4208	6
MF	GO:0019001	guanyl nucleotide binding	25/591	403/18496	0.00128478	0.0356195	0.0312918	30844/1785/382/29789/11031/1612/51552/5898/5881/5862/5867/23157/84100/84932/2770/51762/5149/51128/55288/285282/28954/1915/2778/4830/55207	25
MF	GO:0032561	guanyl ribonucleotide binding	25/591	403/18496	0.00128478	0.0356195	0.0312918	30844/1785/382/29789/11031/1612/51552/5898/5881/5862/5867/23157/84100/84932/2770/51762/5149/51128/55288/285282/28954/1915/2778/4830/55207	25
MF	GO:0005525	GTP binding	24/591	382/18496	0.00134377	0.0360129	0.0316374	30844/1785/382/29789/11031/1612/51552/5898/5881/5862/5867/23157/84100/84932/2770/51762/51128/55288/285282/28954/1915/2778/4830/55207	24
BP	GO:0031099	regeneration	14/586	191/18870	0.00263194	0.0363733	0.0287297	2316/2281/87178/83606/3475/3371/2670/596/5605/7006/5469/3569/8578/8751	14
BP	GO:0050853	B cell receptor signaling pathway	8/586	77/18870	0.00264299	0.0363733	0.0287297	5336/640/596/3932/7006/5777/115352/4208	8
BP	GO:0072078	nephron tubule morphogenesis	8/586	77/18870	0.00264299	0.0363733	0.0287297	3611/4089/9653/6662/596/7422/652/9955	8
BP	GO:0106106	cold-induced thermogenesis	12/586	151/18870	0.00268514	0.0368477	0.0291044	10891/7067/1666/55856/3033/3565/116/7422/3606/2778/50486/2697	12
BP	GO:0002285	lymphocyte activation involved in immune response	15/586	213/18870	0.00277204	0.0378242	0.0298757	5336/3683/23075/9025/7040/5590/3329/3565/959/3569/3606/3446/3449/2185/8767	15
BP	GO:0009152	purine ribonucleotide biosynthetic process	15/586	213/18870	0.00277204	0.0378242	0.0298757	142/10891/79646/47/7040/55902/5161/3565/4879/4878/226/4830/54539/84277/5538	15
BP	GO:0002768	immune response-regulating cell surface receptor signaling pathway	21/586	346/18870	0.00281982	0.0383671	0.0303045	5336/1967/51324/640/26060/100528032/5602/118788/3984/596/3932/64581/7006/5777/115352/4068/5295/11120/4208/8767/7430	21
BP	GO:0016331	morphogenesis of embryonic epithelium	12/586	152/18870	0.00283542	0.0384704	0.0303861	4036/5898/6046/9653/7040/6662/7424/6201/7042/5100/652/220	12
BP	GO:1901861	regulation of muscle tissue development	6/586	46/18870	0.00284896	0.0385453	0.0304453	10891/7040/596/652/2248/4208	6
BP	GO:0001649	osteoblast differentiation	17/586	257/18870	0.00289235	0.0390224	0.0308221	3611/4089/5745/22801/9770/8994/6662/3371/7424/340419/3569/659/1432/652/51232/182/4208	17
MF	GO:0019207	kinase regulator activity	18/591	256/18496	0.00153784	0.0398845	0.0350387	1163/4515/9535/685/51719/9623/79817/10399/10614/51378/959/5605/7422/2950/6352/1950/285016/5295	18
BP	GO:0014909	smooth muscle cell migration	9/586	96/18870	0.00297737	0.0400569	0.0316392	4303/5054/596/5155/4193/6352/652/4208/80310	9
BP	GO:0034244	negative regulation of transcription elongation by RNA polymerase II	4/586	20/18870	0.00300059	0.0401444	0.0317084	142/9025/10614/7469	4
BP	GO:0051900	regulation of mitochondrial depolarization	4/586	20/18870	0.00300059	0.0401444	0.0317084	142/10399/1634/596	4
CC	GO:0030496	midbody	15/597	204/19886	0.00131789	0.0401569	0.0361501	1785/382/25932/5898/9025/311/23157/2770/10399/302/822/10659/55207/201161/23172	15
BP	GO:0010572	positive regulation of platelet activation	3/586	10/18870	0.00303706	0.0402956	0.0318277	2316/5321/6403	3
BP	GO:0033572	transferrin transport	3/586	10/18870	0.00303706	0.0402956	0.0318277	7036/1785/392	3
BP	GO:0060502	epithelial cell proliferation involved in lung morphogenesis	3/586	10/18870	0.00303706	0.0402956	0.0318277	6662/5605/652	3
BP	GO:0003254	regulation of membrane depolarization	6/586	47/18870	0.00318181	0.0419841	0.0331615	142/6910/10399/1634/596/7871	6
BP	GO:0055010	ventricular cardiac muscle tissue morphogenesis	6/586	47/18870	0.00318181	0.0419841	0.0331615	4036/4089/7040/27302/5469/7042	6
BP	GO:0031098	stress-activated protein kinase signaling cascade	16/586	238/18870	0.00323605	0.0425829	0.0336344	10550/5602/6317/9770/9506/10371/5605/7042/7422/2950/1432/4878/652/2185/8767/7430	16
BP	GO:0008631	intrinsic apoptotic signaling pathway in response to oxidative stress	7/586	63/18870	0.00330016	0.0433078	0.034207	4170/142/10550/10399/6647/56616/596	7
BP	GO:0002062	chondrocyte differentiation	10/586	116/18870	0.00331043	0.0433242	0.0342199	864/5745/8091/7040/6662/5781/659/1432/652/4208	10
MF	GO:0004620	phospholipase activity	10/591	104/18496	0.00181603	0.04454	0.0391285	5336/5321/63874/222236/5322/2923/6352/391013/51365/57104	10
MF	GO:0008081	phosphoric diester hydrolase activity	9/591	87/18496	0.00182813	0.04454	0.0391285	5336/55775/56261/5149/222236/2923/10924/5136/6352	9
BP	GO:0060993	kidney morphogenesis	9/586	98/18870	0.0034226	0.0446705	0.0352833	3611/4089/9653/6662/596/7422/652/3976/9955	9
MF	GO:0005543	phospholipid binding	28/591	484/18496	0.00191765	0.0449855	0.0395199	100533105/4983/23710/11188/26060/6860/311/11337/84557/84100/27111/8724/5321/27132/221472/5322/137392/29916/64083/7057/7006/2934/302/822/182/391013/51760/5538	28
MF	GO:0061980	regulatory RNA binding	7/591	56/18496	0.00195832	0.0449855	0.0395199	1994/26523/3178/9271/87178/83989/2332	7
BP	GO:0030195	negative regulation of blood coagulation	6/586	48/18870	0.0035428	0.0458654	0.0362271	5270/5054/7057/5155/302/2266	6
BP	GO:0042551	neuron maturation	6/586	48/18870	0.0035428	0.0458654	0.0362271	9334/54738/5881/596/8578/1203	6
BP	GO:1900542	regulation of purine nucleotide metabolic process	6/586	48/18870	0.0035428	0.0458654	0.0362271	142/10891/93974/4200/3565/84277	6
BP	GO:0032615	interleukin-12 production	7/586	64/18870	0.00360847	0.0459548	0.0362978	5336/3329/7057/959/64581/1432/8767	7
BP	GO:0032655	regulation of interleukin-12 production	7/586	64/18870	0.00360847	0.0459548	0.0362978	5336/3329/7057/959/64581/1432/8767	7
BP	GO:1904036	negative regulation of epithelial cell apoptotic process	7/586	64/18870	0.00360847	0.0459548	0.0362978	685/284/3565/5054/596/51129/2266	7
BP	GO:0032495	response to muramyl dipeptide	4/586	21/18870	0.00361668	0.0459548	0.0362978	7431/1432/182/8767	4
BP	GO:0032616	interleukin-13 production	4/586	21/18870	0.00361668	0.0459548	0.0362978	5590/3565/85480/3606	4
BP	GO:0032656	regulation of interleukin-13 production	4/586	21/18870	0.00361668	0.0459548	0.0362978	5590/3565/85480/3606	4
BP	GO:1903429	regulation of cell maturation	4/586	21/18870	0.00361668	0.0459548	0.0362978	5881/596/64581/5047	4
BP	GO:0010466	negative regulation of peptidase activity	11/586	137/18870	0.003673	0.0465473	0.0367657	1992/10049/6195/3428/5270/4102/6317/7076/5054/7057/7422	11
BP	GO:0060317	cardiac epithelial to mesenchymal transition	5/586	34/18870	0.00374868	0.047257	0.0373262	4089/23462/7042/182/8751	5
BP	GO:0086019	cell-cell signaling involved in cardiac conduction	5/586	34/18870	0.00374868	0.047257	0.0373262	2316/6910/1525/845/2697	5
BP	GO:0046777	protein autophosphorylation	14/586	199/18870	0.00381171	0.0479257	0.0378545	4361/7443/1612/9770/1613/7424/3932/5605/5155/23604/7422/8550/2185/80310	14
BP	GO:0034446	substrate adhesion-dependent cell spreading	9/586	100/18870	0.00391854	0.0486904	0.0384585	3611/2316/83706/5881/2335/23380/2266/6480/5295	9
BP	GO:0050764	regulation of phagocytosis	9/586	100/18870	0.00391854	0.0486904	0.0384585	5336/26060/11031/8724/10399/5322/6647/3601/64581	9
BP	GO:0006140	regulation of nucleotide metabolic process	6/586	49/18870	0.00393335	0.0486904	0.0384585	142/10891/93974/4200/3565/84277	6
BP	GO:0014911	positive regulation of smooth muscle cell migration	6/586	49/18870	0.00393335	0.0486904	0.0384585	4303/596/5155/4193/6352/80310	6
BP	GO:1900047	negative regulation of hemostasis	6/586	49/18870	0.00393335	0.0486904	0.0384585	5270/5054/7057/5155/302/2266	6
BP	GO:1903170	negative regulation of calcium ion transmembrane transport	6/586	49/18870	0.00393335	0.0486904	0.0384585	2281/5534/845/28954/596/2332	6
BP	GO:0071216	cellular response to biotic stimulus	17/586	265/18870	0.00394921	0.048761	0.0385142	5336/57048/100528032/7431/5473/1511/5196/5054/64581/3569/2950/1432/3148/347252/4208/1440/8767	17
BP	GO:0060047	heart contraction	16/586	243/18870	0.00396231	0.0487973	0.0385429	2316/6910/1525/2281/7067/2740/845/6647/27302/7042/4193/2257/2934/4878/10659/2697	16
BP	GO:1990138	neuron projection extension	13/586	179/18870	0.0039818	0.048912	0.0386335	1785/6860/2335/3984/3475/5590/10371/23769/659/7422/7414/51760/10505	13
BP	GO:0002551	mast cell chemotaxis	3/586	11/18870	0.00408024	0.0489935	0.0386978	23075/7424/7422	3
BP	GO:0003139	secondary heart field specification	3/586	11/18870	0.00408024	0.0489935	0.0386978	4036/652/4208	3
BP	GO:0033632	regulation of cell-cell adhesion mediated by integrin	3/586	11/18870	0.00408024	0.0489935	0.0386978	83706/23075/6352	3
BP	GO:0060020	Bergmann glial cell differentiation	3/586	11/18870	0.00408024	0.0489935	0.0386978	7431/2670/5781	3
BP	GO:0060439	trachea morphogenesis	3/586	11/18870	0.00408024	0.0489935	0.0386978	5605/340419/652	3
BP	GO:0070673	response to interleukin-18	3/586	11/18870	0.00408024	0.0489935	0.0386978	5155/3606/8767	3
BP	GO:0072124	regulation of glomerular mesangial cell proliferation	3/586	11/18870	0.00408024	0.0489935	0.0386978	5155/652/80310	3
BP	GO:1904181	positive regulation of membrane depolarization	3/586	11/18870	0.00408024	0.0489935	0.0386978	142/10399/1634	3
BP	GO:2000727	positive regulation of cardiac muscle cell differentiation	3/586	11/18870	0.00408024	0.0489935	0.0386978	7040/652/4208	3
MF	GO:0004708	MAP kinase kinase activity	4/591	18/18496	0.00220894	0.0493329	0.0433391	5602/5605/1432/8550	4

## Sheet: cfRNA
ONTOLOGY	ID	Description	GeneRatio	BgRatio	pvalue	p.adjust	qvalue	geneID	Count
T1 cell-free transcriptomics: Downregulated
None
T1 cell-free transcriptomics: Upregulated
None
T2 cell-free transcriptomics: Downregulated
Biological process	GO:0050953	sensory perception of light stimulus	32/888	223/18870	1.83225e-08	8.60974e-05	8.20076e-05	10083/7399/1258/140469/54437/30813/2986/11281/7287/25806/5132/1421/158046/3000/5145/4308/4647/5950/1280/145226/83872/9478/51151/8419/79738/124590/345193/6011/25794/6096/5949/10002	32
Biological process	GO:0007601	visual perception	30/888	219/18870	1.45381e-07	0.000277049	0.000263889	7399/1258/140469/54437/30813/2986/11281/7287/25806/5132/1421/158046/3000/5145/4308/4647/5950/1280/145226/83872/9478/51151/8419/79738/345193/6011/25794/6096/5949/10002	30
Biological process	GO:0009582	detection of abiotic stimulus	23/888	141/18870	1.76878e-07	0.000277049	0.000263889	5310/58473/10886/1258/54437/4923/2986/3356/9033/40/3736/7287/5132/8048/55107/3000/63982/7273/54112/859/6011/161497/10002	23
Biological process	GO:0009581	detection of external stimulus	22/888	138/18870	4.90561e-07	0.000576287	0.000548912	5310/58473/1258/54437/4923/2986/3356/9033/40/3736/7287/5132/8048/55107/3000/63982/7273/54112/859/6011/161497/10002	22
Biological process	GO:0045214	sarcomere organization	10/888	45/18870	3.5961e-05	0.0332867	0.0317056	825/7138/2318/8048/27063/7273/3856/3880/58529/859	10
Biological process	GO:0006835	dicarboxylic acid transport	15/888	98/18870	5.16344e-05	0.0332867	0.0317056	6507/5172/4923/57030/6505/10560/3764/2670/115111/4915/2911/64849/81034/189/2917	15
Biological process	GO:1902476	chloride transmembrane transport	16/888	110/18870	5.55477e-05	0.0332867	0.0317056	1185/1179/22802/6507/5172/4948/57030/6505/83697/55107/63982/115111/343450/203859/200959/1180	16
Biological process	GO:0098742	cell-cell adhesion via plasma-membrane adhesion molecules	29/888	279/18870	5.66703e-05	0.0332867	0.0317056	6376/5310/1829/2239/869/56253/51294/84966/56128/9499/53834/1013/5819/27255/1824/1830/9071/3586/83872/221935/5789/5097/64084/56971/3897/5098/56137/56112/56145	29
Biological process	GO:0006821	chloride transport	17/888	125/18870	7.82811e-05	0.0399662	0.0380678	1185/1179/22802/6507/5172/4948/57030/6505/83697/55107/63982/115111/343450/5031/203859/200959/1180	17
Biological process	GO:0006066	alcohol metabolic process	35/888	373/18870	8.51095e-05	0.0399662	0.0380678	56052/9563/8611/10170/338/10558/1565/4923/1577/346606/337/653/33/6697/81537/1559/5950/8608/145226/6770/158219/5745/5563/2852/8435/255738/5031/1798/3291/56624/131/125/27233/54657/79178	35
Biological process	GO:0007215	glutamate receptor signaling pathway	10/888	50/18870	9.35579e-05	0.0399662	0.0380678	6376/6505/2891/5354/2892/4308/2911/2917/116443/2904	10
Biological process	GO:0030239	myofibril assembly	12/888	71/18870	0.000108005	0.042293	0.040284	825/7138/81569/2318/8048/27063/7273/56203/3856/3880/58529/859	12
Biological process	GO:0007156	homophilic cell adhesion via plasma membrane adhesion molecules	20/888	168/18870	0.000127912	0.0432037	0.0411514	5310/1829/51294/84966/56128/9499/1013/5819/27255/1824/1830/83872/221935/5097/64084/3897/5098/56137/56112/56145	20
Biological process	GO:0015698	inorganic anion transport	20/888	169/18870	0.000138809	0.0432037	0.0411514	1185/1179/22802/6507/5172/4948/57030/6505/83697/55107/63982/10050/115111/29127/343450/5031/203859/200959/1180/142680	20
Biological process	GO:0055002	striated muscle cell development	12/888	73/18870	0.00014229	0.0432037	0.0411514	825/7138/81569/2318/8048/27063/7273/56203/3856/3880/58529/859	12
Biological process	GO:0007517	muscle organ development	33/888	354/18870	0.000151852	0.0432037	0.0411514	56603/825/6445/657/4015/3164/53834/6608/4654/8048/22801/196541/93649/84466/27063/7273/131377/4868/56203/347273/30008/1674/6664/58529/100128927/859/6899/127385/26576/7490/6300/219537/642658	33
Biological process	GO:0050982	detection of mechanical stimulus	10/888	53/18870	0.000156302	0.0432037	0.0411514	5310/3356/9033/40/3736/8048/63982/7273/859/161497	10
Biological process	GO:0006820	monoatomic anion transport	20/888	172/18870	0.000176565	0.0460934	0.0439039	1185/1179/22802/6507/5172/4948/57030/6505/83697/55107/63982/10050/115111/343450/5031/203859/200959/1180/51463/150160	20
Biological process	GO:0098656	monoatomic anion transmembrane transport	18/888	147/18870	0.000191737	0.0474195	0.045167	1185/1179/22802/6507/5172/4948/57030/6505/83697/55107/63982/115111/343450/203859/200959/1180/51463/150160	18
Cellular compartment	GO:0062023	collagen-containing extracellular matrix	48/953	429/19886	4.42766e-08	2.10314e-05	1.84098e-05	1634/7869/7399/3697/3918/2239/4313/3912/57642/869/5118/7448/6649/337/4192/4015/3827/4237/2152/7043/63923/83854/83546/4147/4017/27299/3915/23452/8483/1280/83872/4684/284/11096/176/2199/1359/7047/30008/256076/8722/253935/79875/5104/4583/3897/8292/5949	48
Cellular compartment	GO:0045177	apical part of cell	43/953	469/19886	3.73858e-05	0.00602831	0.00527685	10083/1800/22802/7399/1829/8611/771/5172/54566/6505/3736/83697/60676/55686/206358/55107/10752/2694/4647/57619/55811/130749/2169/9180/10050/115111/491/51735/3570/5745/4356/22941/6565/54716/134549/3747/4645/5031/340024/3177/4582/100506658/142680	43
Cellular compartment	GO:0060076	excitatory synapse	12/953	63/19886	3.80735e-05	0.00602831	0.00527685	9127/869/57030/2891/2892/27255/57502/491/8927/22829/81832/392617	12
Cellular compartment	GO:0097060	synaptic membrane	37/953	393/19886	7.40372e-05	0.00879191	0.00769597	6534/9627/1741/9127/3356/869/6532/3736/84966/2891/3764/2693/2892/6616/27255/2572/6531/57502/2911/5789/491/64084/22941/133396/2852/22829/5913/3747/81832/3359/81831/80059/200959/2917/347731/116443/2904	37
Cellular compartment	GO:0060077	inhibitory synapse	6/953	17/19886	9.35533e-05	0.00888756	0.0077797	140679/84966/2572/1838/57502/22829	6
Cellular compartment	GO:0016324	apical plasma membrane	37/953	403/19886	0.000124042	0.00981999	0.0085959	1800/22802/7399/1829/8611/771/5172/6505/3736/60676/55686/206358/55107/2694/4647/57619/55811/130749/9180/10050/115111/491/51735/3570/5745/4356/22941/6565/54716/134549/3747/5031/340024/3177/4582/100506658/142680	37
Cellular compartment	GO:0043025	neuronal cell body	42/953	489/19886	0.000195332	0.0132547	0.0116024	6376/7399/9627/5909/6507/338/79594/9127/23544/4923/3356/55238/6505/657/40/3736/90249/7043/2891/63923/9499/65109/5126/6616/5630/6531/55811/1392/5137/491/56896/22941/5563/3747/80975/5122/345193/146760/777/57154/116443/3897	42
Cellular compartment	GO:0043292	contractile fiber	25/953	245/19886	0.000316399	0.0182473	0.0159727	4313/825/7138/58498/81569/9499/3764/2318/4654/8048/7136/3620/84700/27063/7273/131377/56203/91156/3856/347273/3880/1674/58529/859/219537	25
Cellular compartment	GO:0045211	postsynaptic membrane	27/953	275/19886	0.000345738	0.0182473	0.0159727	1741/9127/3356/869/6532/3736/84966/2891/2892/6531/57502/2911/491/64084/22941/22829/5913/3747/81832/3359/81831/80059/200959/2917/347731/116443/2904	27
Cellular compartment	GO:0030016	myofibril	24/953	236/19886	0.000434232	0.020626	0.0180549	4313/825/7138/58498/81569/9499/3764/2318/4654/8048/7136/84700/27063/7273/131377/56203/91156/3856/347273/3880/1674/58529/859/219537	24
Cellular compartment	GO:0030017	sarcomere	22/953	216/19886	0.00072359	0.0292127	0.0255712	4313/825/7138/58498/81569/9499/2318/8048/7136/84700/27063/7273/131377/56203/91156/3856/347273/3880/1674/58529/859/219537	22
Cellular compartment	GO:0099634	postsynaptic specialization membrane	15/953	122/19886	0.000738005	0.0292127	0.0255712	1741/9127/2891/2892/57502/2911/491/64084/22829/5913/81832/81831/347731/116443/2904	15
Cellular compartment	GO:0098839	postsynaptic density membrane	13/953	99/19886	0.000878622	0.0321035	0.0281017	1741/2891/2892/57502/2911/491/64084/22829/81832/81831/347731/116443/2904	13
Cellular compartment	GO:0043679	axon terminus	14/953	113/19886	0.00101461	0.0344243	0.0301331	7399/1258/4923/140679/6505/3736/7287/63923/4922/6531/4915/2852/3747/5122	14
Cellular compartment	GO:0042383	sarcolemma	16/953	141/19886	0.00119867	0.0379579	0.0332263	825/6445/786/7043/9499/3764/2318/1837/90523/3856/347273/3880/1674/79147/859/1180	16
Cellular compartment	GO:0044306	neuron projection terminus	15/953	129/19886	0.00131513	0.0390429	0.034176	7399/1258/4923/140679/6505/3736/7287/63923/4922/6531/4915/8927/2852/3747/5122	15
Cellular compartment	GO:0005901	caveola	11/953	81/19886	0.00162424	0.042067	0.0368232	8611/3356/657/6608/1013/6531/729085/51293/347273/859/56624	11
Cellular compartment	GO:0098688	parallel fiber to Purkinje cell synapse	5/953	19/19886	0.00165685	0.042067	0.0368232	9127/869/2892/27255/491	5
Cellular compartment	GO:0031674	I band	16/953	146/19886	0.00173061	0.042067	0.0368232	825/9499/2318/8048/84700/27063/7273/131377/91156/3856/347273/3880/1674/58529/859/219537	16
Cellular compartment	GO:0150034	distal axon	25/953	276/19886	0.00177124	0.042067	0.0368232	7399/1258/4923/140679/6505/3736/7287/63923/57616/116983/6616/4922/7786/6531/55811/90060/4915/81544/84446/22941/27185/2852/3747/5122/3897	25
Cellular compartment	GO:0001917	photoreceptor inner segment	10/953	71/19886	0.00197687	0.0447149	0.039141	10083/7399/140469/7287/5132/6616/4647/145226/22941/124590	10
Molecular function	GO:0015293	symporter activity	21/899	149/18496	1.09587e-05	0.00574956	0.00509014	6534/6507/140679/55238/57030/6505/6532/83697/206358/6531/10050/64849/6565/54716/51151/84879/9122/340024/285641/729025/142680	21
Molecular function	GO:0015294	solute:monoatomic cation symporter activity	18/899	117/18496	1.36407e-05	0.00574956	0.00509014	6534/6507/140679/55238/57030/6505/6532/83697/206358/6531/10050/64849/6565/54716/51151/84879/285641/142680	18
Molecular function	GO:0016597	amino acid binding	11/899	51/18496	2.68105e-05	0.00603544	0.00534323	4843/1373/6507/6505/2572/6999/189/2917/6898/116443/2904	11
Molecular function	GO:0005216	monoatomic ion channel activity	42/899	443/18496	2.86379e-05	0.00603544	0.00534323	5310/1185/1179/22802/1258/80036/9127/4948/57030/6505/9033/6532/40/786/3736/2891/3764/2892/55107/6616/4308/63982/79054/115111/3772/343450/8645/3747/3359/117155/51305/3790/203859/117144/200959/200909/1180/51463/777/150160/116443/2904	42
Molecular function	GO:0005253	monoatomic anion channel activity	15/899	95/18496	5.13956e-05	0.0064267	0.00568962	1185/1179/22802/4948/57030/6505/55107/63982/115111/343450/203859/200959/1180/51463/150160	15
Molecular function	GO:0005416	amino acid:monoatomic cation symporter activity	8/899	29/18496	5.20124e-05	0.0064267	0.00568962	6534/6507/140679/55238/6505/206358/54716/285641	8
Molecular function	GO:0008509	monoatomic anion transmembrane transporter activity	19/899	141/18496	5.33652e-05	0.0064267	0.00568962	1185/1179/22802/5172/4948/57030/6505/6532/83697/55107/63982/6531/115111/343450/203859/200959/1180/51463/150160	19
Molecular function	GO:0015108	chloride transmembrane transporter activity	17/899	120/18496	6.90372e-05	0.00666071	0.00589679	1185/1179/22802/5172/4948/57030/6505/6532/83697/55107/63982/6531/115111/343450/203859/200959/1180	17
Molecular function	GO:0001653	peptide receptor activity	18/899	132/18496	7.11108e-05	0.00666071	0.00589679	10886/6344/4923/128674/2986/7434/2692/3061/4987/3000/84539/5745/2358/134391/186/51289/4158/55366	18
Molecular function	GO:0015370	solute:sodium symporter activity	13/899	80/18496	0.000118666	0.0100036	0.00885624	6534/6507/55238/57030/6505/6532/83697/6531/10050/64849/54716/84879/142680	13
Molecular function	GO:0061778	intracellular chloride channel activity	6/899	19/18496	0.000203825	0.0156204	0.0138289	1179/22802/4948/55107/63982/203859	6
Molecular function	GO:0004745	NAD-retinol dehydrogenase activity	6/899	20/18496	0.000279265	0.0183668	0.0162603	10170/8608/145226/201140/131/125	6
Molecular function	GO:0005539	glycosaminoglycan binding	25/899	240/18496	0.000283236	0.0183668	0.0162603	1634/3697/3918/338/83716/5118/7448/6649/116519/4192/3827/53834/10894/11096/176/2264/2135/26577/64100/30008/26032/146760/5104/50859/8292	25
Molecular function	GO:0015175	neutral L-amino acid transmembrane transporter activity	9/899	46/18496	0.000316019	0.0190288	0.0168464	6534/6507/140679/55238/6505/206358/54716/340024/285641	9
Molecular function	GO:0008528	G protein-coupled peptide receptor activity	16/899	125/18496	0.000367725	0.0206662	0.0182959	10886/6344/4923/128674/7434/2692/3061/4987/84539/5745/2358/134391/186/51289/4158/55366	16
Molecular function	GO:0046943	carboxylic acid transmembrane transporter activity	19/899	164/18496	0.000397355	0.0209356	0.0185345	6534/57709/6507/5172/140679/55238/57030/6505/10560/206358/115111/387700/64849/54716/81034/84879/9122/340024/285641	19
Molecular function	GO:0005342	organic acid transmembrane transporter activity	19/899	165/18496	0.000429093	0.021278	0.0188376	6534/57709/6507/5172/140679/55238/57030/6505/10560/206358/115111/387700/64849/54716/81034/84879/9122/340024/285641	19
Molecular function	GO:0005254	chloride channel activity	12/899	82/18496	0.000580288	0.0264651	0.0234298	1185/1179/22802/4948/57030/55107/63982/115111/343450/203859/200959/1180	12
Molecular function	GO:0022839	monoatomic ion gated channel activity	30/899	325/18496	0.000597022	0.0264651	0.0234298	1185/1258/9127/9033/40/786/3736/2891/3764/2892/55107/6616/79054/3772/343450/8645/3747/3359/117155/51305/3790/117144/200959/200909/1180/51463/777/150160/116443/2904	30
Molecular function	GO:0022836	gated channel activity	30/899	326/18496	0.000627879	0.0264651	0.0234298	1185/1258/9127/9033/40/786/3736/2891/3764/2892/55107/6616/79054/3772/343450/8645/3747/3359/117155/51305/3790/117144/200959/200909/1180/51463/777/150160/116443/2904	30
Molecular function	GO:0008237	metallopeptidase activity	20/899	185/18496	0.000695177	0.0273349	0.0241999	1800/1179/22802/4313/79956/4320/5251/60676/7512/27299/11085/140766/130749/8038/1360/11096/1359/4312/6687/123624	20
Molecular function	GO:0004175	endopeptidase activity	34/899	389/18496	0.000713368	0.0273349	0.0241999	10747/1179/22802/1373/5652/28983/4313/825/4320/5251/3083/25823/60676/2152/5126/9098/27299/11085/140766/8038/9407/11096/80975/255738/203100/8722/5122/7113/162540/339501/4312/6687/629/1519	34
Molecular function	GO:0004016	adenylate cyclase activity	5/899	16/18496	0.000747853	0.0274105	0.0242667	2986/196883/3000/55811/111	5
Molecular function	GO:0015291	secondary active transmembrane transporter activity	27/899	286/18496	0.000782171	0.0274737	0.0243228	1185/6534/6507/5172/140679/55238/57030/6505/6532/83697/206358/60386/6531/10050/115111/387700/64849/6565/54716/51151/84879/9122/340024/285641/729025/728661/142680	27
Molecular function	GO:0046873	metal ion transmembrane transporter activity	37/899	441/18496	0.000908005	0.0306179	0.0271063	5310/6534/6507/80036/55238/57030/6505/9033/6532/40/786/3736/83697/3764/6616/201266/4308/6531/79054/10050/491/3772/64849/343450/54716/8645/3747/117155/84879/51305/3790/117144/777/150160/142680/116443/2904	37
Molecular function	GO:0016712	oxidoreductase activity, acting on paired donors, with incorporation or reduction of molecular oxygen, reduced flavin or flavoprotein as one donor, and incorporation of one atom of oxygen	8/899	43/18496	0.000961365	0.0311704	0.0275955	1565/1577/1573/1559/284541/29785/4051/1572	8
Molecular function	GO:0005201	extracellular matrix structural constituent	18/899	166/18496	0.00121645	0.0378444	0.033504	1634/3918/3912/7980/5118/7448/4237/4147/3915/8483/1280/83872/176/2199/30008/256076/79875/8292	18
Molecular function	GO:0015103	inorganic anion transmembrane transporter activity	17/899	153/18496	0.00125699	0.0378444	0.033504	1185/1179/22802/5172/4948/57030/6505/6532/83697/55107/63982/6531/115111/343450/203859/200959/1180	17
Molecular function	GO:0005229	intracellular calcium activated chloride channel activity	5/899	18/18496	0.0013527	0.0380108	0.0336513	1179/22802/55107/63982/203859	5
Molecular function	GO:0008391	arachidonic acid monooxygenase activity	5/899	18/18496	0.0013527	0.0380108	0.0336513	1573/1559/284541/29785/1572	5
Molecular function	GO:0008066	glutamate receptor activity	6/899	27/18496	0.00159386	0.0433428	0.0383718	2891/2892/2911/2917/116443/2904	6
Molecular function	GO:0008514	organic anion transmembrane transporter activity	23/899	242/18496	0.00169668	0.0446969	0.0395706	6534/57709/6507/5172/140679/55238/57030/6505/10227/83697/10560/206358/60386/83546/115111/387700/64849/54716/81034/84879/9122/340024/285641	23
Molecular function	GO:0042887	amide transmembrane transporter activity	8/899	47/18496	0.0017566	0.0448733	0.0397267	6507/55238/57030/6505/10560/6565/81034/6891	8
Molecular function	GO:0043176	amine binding	4/899	12/18496	0.00200534	0.0471385	0.0417321	3356/6532/6531/3359	4
Molecular function	GO:1901681	sulfur compound binding	25/899	275/18496	0.00202633	0.0471385	0.0417321	3918/338/83716/5118/7448/6649/116519/4192/3827/33/53834/10468/84076/11096/2264/26577/154743/8435/64100/30008/146760/5104/442038/4583/8292	25
Molecular function	GO:0004252	serine-type endopeptidase activity	18/899	174/18496	0.00206895	0.0471385	0.0417321	10747/5652/28983/4313/4320/3083/25823/2152/5126/9407/80975/255738/203100/5122/7113/339501/4312/629	18
Molecular function	GO:0008201	heparin binding	18/899	174/18496	0.00206895	0.0471385	0.0417321	3918/338/83716/5118/7448/6649/116519/4192/3827/53834/11096/2264/26577/64100/30008/146760/5104/8292	18
T2 cell-free transcriptomics: Upregulated
None
