# Supplementary material for: From Local to Systemic: The Journey of Tick Bite Biomarkers in Australian Patients
Source: Int J Mol Sci. 2025 Feb 11;26(4):1520. doi: 10.3390/ijms26041520 (PMC11855657; doi:10.3390/ijms26041520)
Supplement: Supplementary file 1 [file ijms-26-01520-s001.zip › Combined.Supplemental Table S3.Pathwaylist..xlsx]

## Sheet: Spatial Pathways
ID	Description	GeneRatio	BgRatio	pvalue	p.adjust	qvalue	geneID	Count
Tick bitten vs Contralateral Controls – Upregulated Pathways
R-HSA-1474244	Extracellular matrix organization	29/268	300/11009	1.98455e-10	1.49278e-07	1.30695e-07	COL5A1/LAMB3/PLEC/APP/ITGB4/CAST/BGN/COL6A1/DCN/ITGB5/LAMB2/LAMC1/MFAP4/HTRA1/TIMP2/TPSAB1/LTBP4/EFEMP1/MMP2/HSPG2/LAMA5/FBLN1/TNXB/ITGB1/SPARC/COL17A1/COL3A1/CRTAP/ITGA2	29
R-HSA-3000178	ECM proteoglycans	15/268	76/11009	3.17951e-10	1.49278e-07	1.30695e-07	COL5A1/APP/BGN/COL6A1/DCN/ITGB5/LAMB2/LAMC1/HSPG2/LAMA5/TNXB/ITGB1/SPARC/COL3A1/ITGA2	15
R-HSA-75153	Apoptotic execution phase	12/268	52/11009	2.9405e-09	9.20377e-07	8.058e-07	GSN/PKP1/PLEC/DSP/STK24/CTNNB1/BCAP31/ACIN1/SPTAN1/H1-0/H1-2/H1-4	12
R-HSA-192823	Viral mRNA Translation	14/268	90/11009	3.16384e-08	7.42711e-06	6.50252e-06	RPL4/RPL30/RPL37A/RPLP2/RPS8/RPS14/RPL38/DNAJC3/RPS23/RPL11/RPL13/RPL27A/RPL31/RPS11	14
R-HSA-156842	Eukaryotic Translation Elongation	14/268	94/11009	5.5919e-08	1.05016e-05	9.19426e-06	RPL4/RPL30/RPL37A/RPLP2/RPS8/RPS14/RPL38/EEF1G/RPS23/RPL11/RPL13/RPL27A/RPL31/RPS11	14
R-HSA-156827	L13a-mediated translational silencing of Ceruloplasmin expression	15/268	112/11009	8.01771e-08	1.06174e-05	9.29566e-06	RPL4/RPL30/RPL37A/RPLP2/RPS8/RPS14/RPL38/EIF4A2/EIF3I/RPS23/RPL11/RPL13/RPL27A/RPL31/RPS11	15
R-HSA-114608	Platelet degranulation	16/268	129/11009	8.82486e-08	1.06174e-05	9.29566e-06	SERPING1/TIMP3/APP/GAS6/ANXA5/APLP2/CALM2/CD9/CD63/LAMP2/CLEC3B/SELENOP/TLN1/SPARC/CFD/SOD1	16
R-HSA-72706	GTP hydrolysis and joining of the 60S ribosomal subunit	15/268	113/11009	9.04571e-08	1.06174e-05	9.29566e-06	RPL4/RPL30/RPL37A/RPLP2/RPS8/RPS14/RPL38/EIF4A2/EIF3I/RPS23/RPL11/RPL13/RPL27A/RPL31/RPS11	15
R-HSA-3000171	Non-integrin membrane-ECM interactions	11/268	59/11009	1.44049e-07	1.36848e-05	1.19812e-05	COL5A1/LAMB3/ITGB4/ITGB5/LAMB2/LAMC1/HSPG2/LAMA5/ITGB1/COL3A1/ITGA2	11
R-HSA-76005	Response to elevated platelet cytosolic Ca2+	16/268	134/11009	1.51001e-07	1.36848e-05	1.19812e-05	SERPING1/TIMP3/APP/GAS6/ANXA5/APLP2/CALM2/CD9/CD63/LAMP2/CLEC3B/SELENOP/TLN1/SPARC/CFD/SOD1	16
R-HSA-72689	Formation of a pool of free 40S subunits	14/268	102/11009	1.60312e-07	1.36848e-05	1.19812e-05	RPL4/RPL30/RPL37A/RPLP2/RPS8/RPS14/RPL38/EIF3I/RPS23/RPL11/RPL13/RPL27A/RPL31/RPS11	14
R-HSA-72613	Eukaryotic Translation Initiation	15/268	120/11009	2.02988e-07	1.4662e-05	1.28367e-05	RPL4/RPL30/RPL37A/RPLP2/RPS8/RPS14/RPL38/EIF4A2/EIF3I/RPS23/RPL11/RPL13/RPL27A/RPL31/RPS11	15
R-HSA-72737	Cap-dependent Translation Initiation	15/268	120/11009	2.02988e-07	1.4662e-05	1.28367e-05	RPL4/RPL30/RPL37A/RPLP2/RPS8/RPS14/RPL38/EIF4A2/EIF3I/RPS23/RPL11/RPL13/RPL27A/RPL31/RPS11	15
R-HSA-111465	Apoptotic cleavage of cellular proteins	9/268	38/11009	2.30646e-07	1.5243e-05	1.33454e-05	GSN/PKP1/PLEC/DSP/STK24/CTNNB1/BCAP31/ACIN1/SPTAN1	9
R-HSA-156902	Peptide chain elongation	13/268	90/11009	2.43498e-07	1.5243e-05	1.33454e-05	RPL4/RPL30/RPL37A/RPLP2/RPS8/RPS14/RPL38/RPS23/RPL11/RPL13/RPL27A/RPL31/RPS11	13
R-HSA-3000157	Laminin interactions	8/268	30/11009	4.08626e-07	2.02237e-05	1.77061e-05	LAMB3/ITGB4/LAMB2/LAMC1/HSPG2/LAMA5/ITGB1/ITGA2	8
R-HSA-8874081	MET activates PTK2 signaling	8/268	30/11009	4.08626e-07	2.02237e-05	1.77061e-05	COL5A1/LAMB3/LAMB2/LAMC1/LAMA5/ITGB1/COL3A1/ITGA2	8
R-HSA-2408557	Selenocysteine synthesis	13/268	94/11009	4.09212e-07	2.02237e-05	1.77061e-05	RPL4/RPL30/RPL37A/RPLP2/RPS8/RPS14/RPL38/RPS23/RPL11/RPL13/RPL27A/RPL31/RPS11	13
R-HSA-72764	Eukaryotic Translation Termination	13/268	94/11009	4.09212e-07	2.02237e-05	1.77061e-05	RPL4/RPL30/RPL37A/RPLP2/RPS8/RPS14/RPL38/RPS23/RPL11/RPL13/RPL27A/RPL31/RPS11	13
R-HSA-8875878	MET promotes cell motility	9/268	41/11009	4.64987e-07	2.18312e-05	1.91134e-05	COL5A1/LAMB3/LAMB2/LAMC1/RAPGEF1/LAMA5/ITGB1/COL3A1/ITGA2	9
R-HSA-975956	Nonsense Mediated Decay (NMD) independent of the Exon Junction Complex (EJC)	13/268	96/11009	5.25061e-07	2.34777e-05	2.0555e-05	RPL4/RPL30/RPL37A/RPLP2/RPS8/RPS14/RPL38/RPS23/RPL11/RPL13/RPL27A/RPL31/RPS11	13
R-HSA-1799339	SRP-dependent cotranslational protein targeting to membrane	14/268	113/11009	5.8212e-07	2.48459e-05	2.17529e-05	RPL4/RPL30/RPL37A/RPLP2/RPS8/RPS14/RPL38/TRAM1/RPS23/RPL11/RPL13/RPL27A/RPL31/RPS11	14
R-HSA-9633012	Response of EIF2AK4 (GCN2) to amino acid deficiency	13/268	102/11009	1.06823e-06	4.36115e-05	3.81824e-05	RPL4/RPL30/RPL37A/RPLP2/RPS8/RPS14/RPL38/RPS23/RPL11/RPL13/RPL27A/RPL31/RPS11	13
R-HSA-446107	Type I hemidesmosome assembly	5/268	11/11009	3.37535e-06	0.000132061	0.000115621	LAMB3/PLEC/KRT14/ITGB4/COL17A1	5
R-HSA-927802	Nonsense-Mediated Decay (NMD)	13/268	116/11009	4.6397e-06	0.000167565	0.000146705	RPL4/RPL30/RPL37A/RPLP2/RPS8/RPS14/RPL38/RPS23/RPL11/RPL13/RPL27A/RPL31/RPS11	13
R-HSA-975957	Nonsense Mediated Decay (NMD) enhanced by the Exon Junction Complex (EJC)	13/268	116/11009	4.6397e-06	0.000167565	0.000146705	RPL4/RPL30/RPL37A/RPLP2/RPS8/RPS14/RPL38/RPS23/RPL11/RPL13/RPL27A/RPL31/RPS11	13
R-HSA-168273	Influenza Viral RNA Transcription and Replication	14/268	136/11009	5.47407e-06	0.000190376	0.000166676	RPL4/RPL30/RPL37A/RPLP2/RPS8/RPS14/RPL38/DNAJC3/RPS23/RPL11/RPL13/RPL27A/RPL31/RPS11	14
R-HSA-2408522	Selenoamino acid metabolism	13/268	119/11009	6.17099e-06	0.00020219	0.00017702	RPL4/RPL30/RPL37A/RPLP2/RPS8/RPS14/RPL38/RPS23/RPL11/RPL13/RPL27A/RPL31/RPS11	13
R-HSA-168255	Influenza Infection	15/268	157/11009	6.38265e-06	0.00020219	0.00017702	RPL4/RPL30/RPL37A/RPLP2/RPS8/RPS14/RPL38/DNAJC3/RPS23/HSPA1A/RPL11/RPL13/RPL27A/RPL31/RPS11	15
R-HSA-76002	Platelet activation, signaling and aggregation	20/268	263/11009	6.45975e-06	0.00020219	0.00017702	SERPING1/TIMP3/APP/GAS6/ANXA5/APLP2/CALM2/CD9/CD63/ITPR2/LAMP2/CLEC3B/RHOB/GNB2/SELENOP/TLN1/GNG12/SPARC/CFD/SOD1	20
R-HSA-1474228	Degradation of the extracellular matrix	14/268	140/11009	7.68659e-06	0.000232829	0.000203845	COL5A1/LAMB3/CAST/COL6A1/DCN/LAMC1/HTRA1/TIMP2/TPSAB1/MMP2/HSPG2/LAMA5/COL17A1/COL3A1	14
R-HSA-381426	Regulation of Insulin-like Growth Factor (IGF) transport and uptake by Insulin-like Growth Factor Binding Proteins (IGFBPs)	13/268	125/11009	1.06249e-05	0.000311775	0.000272962	APOE/CST3/APP/GAS6/APLP2/IGFBP7/LAMB2/LAMC1/MMP2/NUCB1/DNAJC3/FSTL1/IGFBP5	13
R-HSA-8957275	Post-translational protein phosphorylation	12/268	108/11009	1.18323e-05	0.000336684	0.00029477	APOE/CST3/APP/GAS6/APLP2/IGFBP7/LAMB2/LAMC1/NUCB1/DNAJC3/FSTL1/IGFBP5	12
R-HSA-6809371	Formation of the cornified envelope	13/268	129/11009	1.49816e-05	0.000413756	0.000362248	PKP1/KRT2/LORICRIN/KRT14/DSP/CDSN/FLG/PPL/SPINK5/KRT23/KRT77/KRT80/KRT15	13
R-HSA-3000170	Syndecan interactions	6/268	27/11009	3.78767e-05	0.00101618	0.000889675	COL5A1/ITGB4/ITGB5/ITGB1/COL3A1/ITGA2	6
R-HSA-6798695	Neutrophil degranulation	27/268	480/11009	4.29355e-05	0.0011199	0.000980485	CST3/GSN/PKP1/CYB5R3/DSP/FLG2/LGALS3/CSNK2B/CD63/GRN/LAMP2/PYGB/SLPI/SPTAN1/TIMP2/B2M/LAMP1/DNAJC3/OSTF1/HEBP2/TMEM63A/CALML5/MAGT1/ASAH1/CFD/HSPA1A/SVIP	27
R-HSA-9696273	RND1 GTPase cycle	7/268	42/11009	6.09378e-05	0.0015465	0.00135398	DSP/ALDH3A2/CAV1/ARHGAP35/PLEKHG5/KIDINS220/TMEM59	7
R-HSA-9010553	Regulation of expression of SLITs and ROBOs	14/268	172/11009	7.7942e-05	0.00192599	0.00168622	RPL4/RPL30/RPL37A/RPLP2/RPS8/RPS14/RPL38/LDB1/RPS23/RPL11/RPL13/RPL27A/RPL31/RPS11	14
R-HSA-9711097	Cellular response to starvation	13/268	157/11009	0.000117893	0.00283851	0.00248515	RPL4/RPL30/RPL37A/RPLP2/RPS8/RPS14/RPL38/RPS23/RPL11/RPL13/RPL27A/RPL31/RPS11	13
R-HSA-6806834	Signaling by MET	9/268	79/11009	0.000121841	0.00286022	0.00250416	COL5A1/LAMB3/LAMB2/LAMC1/RAPGEF1/LAMA5/ITGB1/COL3A1/ITGA2	9
R-HSA-2129379	Molecules associated with elastic fibres	6/268	37/11009	0.00024253	0.00555452	0.00486304	ITGB5/MFAP4/LTBP4/EFEMP1/FBLN1/ITGB1	6
R-HSA-376176	Signaling by ROBO receptors	15/268	219/11009	0.000298766	0.00667955	0.00584802	RPL4/RPL30/RPL37A/RPLP2/RPS8/RPS14/RPL38/LDB1/SLIT3/RPS23/RPL11/RPL13/RPL27A/RPL31/RPS11	15
R-HSA-977225	Amyloid fiber formation	10/268	110/11009	0.000340825	0.00744267	0.00651614	APOE/CST3/GSN/APP/B2M/HSPG2/ITM2B/TGFBI/H2AC20/H2AC6	10
R-HSA-1500931	Cell-Cell communication	12/268	153/11009	0.000355334	0.00758314	0.00663913	LAMB3/PLEC/KRT14/ITGB4/CTNNB1/CTNND1/CTNNA1/SPTAN1/WASL/ITGB1/COL17A1/SPTBN1	12
R-HSA-6791226	Major pathway of rRNA processing in the nucleolus and cytosol	13/268	185/11009	0.000589071	0.012292	0.0107617	RPL4/RPL30/RPL37A/RPLP2/RPS8/RPS14/RPL38/RPS23/RPL11/RPL13/RPL27A/RPL31/RPS11	13
R-HSA-5218920	VEGFR2 mediated vascular permeability	5/268	29/11009	0.000605711	0.0123644	0.0108252	CTNNB1/CTNND1/CALM2/CAV1/CTNNA1	5
R-HSA-1566948	Elastic fibre formation	6/268	44/11009	0.000638662	0.0127597	0.0111712	ITGB5/MFAP4/LTBP4/EFEMP1/FBLN1/ITGB1	6
R-HSA-2022090	Assembly of collagen fibrils and other multimeric structures	7/268	61/11009	0.000664895	0.013007	0.0113878	COL5A1/LAMB3/PLEC/ITGB4/COL6A1/COL17A1/COL3A1	7
R-HSA-445355	Smooth Muscle Contraction	6/268	45/11009	0.000722101	0.0138378	0.0121152	SORBS3/MYH11/CALM2/ITGB5/TLN1/MYL12A	6
R-HSA-72766	Translation	17/268	292/11009	0.000793573	0.0149033	0.013048	RPL4/RPL30/RPL37A/RPLP2/RPS8/RPS14/RPL38/EEF1G/EIF4A2/EIF3I/TRAM1/RPS23/RPL11/RPL13/RPL27A/RPL31/RPS11	17
R-HSA-8868773	rRNA processing in the nucleus and cytosol	13/268	195/11009	0.00096327	0.0177355	0.0155276	RPL4/RPL30/RPL37A/RPLP2/RPS8/RPS14/RPL38/RPS23/RPL11/RPL13/RPL27A/RPL31/RPS11	13
R-HSA-109581	Apoptosis	12/268	180/11009	0.00149862	0.0267074	0.0233826	GSN/PKP1/PLEC/DSP/STK24/CTNNB1/BCAP31/ACIN1/SPTAN1/H1-0/H1-2/H1-4	12
R-HSA-72312	rRNA processing	13/268	205/11009	0.00151911	0.0267074	0.0233826	RPL4/RPL30/RPL37A/RPLP2/RPS8/RPS14/RPL38/RPS23/RPL11/RPL13/RPL27A/RPL31/RPS11	13
R-HSA-1474290	Collagen formation	8/268	90/11009	0.00153589	0.0267074	0.0233826	COL5A1/LAMB3/PLEC/ITGB4/COL6A1/COL17A1/COL3A1/CRTAP	8
R-HSA-446728	Cell junction organization	9/268	115/11009	0.00194862	0.0332683	0.0291268	LAMB3/PLEC/KRT14/ITGB4/CTNNB1/CTNND1/CTNNA1/ITGB1/COL17A1	9
R-HSA-351906	Apoptotic cleavage of cell adhesion proteins	3/268	11/11009	0.00203626	0.0335446	0.0293687	PKP1/DSP/CTNNB1	3
R-HSA-9762292	Regulation of CDH11 function	3/268	11/11009	0.00203626	0.0335446	0.0293687	CTNNB1/CTNND1/CTNNA1	3
R-HSA-5357801	Programmed Cell Death	13/268	213/11009	0.00213593	0.03458	0.0302752	GSN/PKP1/PLEC/DSP/STK24/CTNNB1/BCAP31/ACIN1/SPTAN1/OGT/H1-0/H1-2/H1-4	13
R-HSA-6805567	Keratinization	13/268	214/11009	0.00222579	0.0354241	0.0310142	PKP1/KRT2/LORICRIN/KRT14/DSP/CDSN/FLG/PPL/SPINK5/KRT23/KRT77/KRT80/KRT15	13
R-HSA-9009391	Extra-nuclear estrogen signaling	7/268	77/11009	0.0026366	0.0410457	0.035936	CALM2/CAV1/MMP2/GNB2/GNG12/CCND1/EGFR	7
R-HSA-264870	Caspase-mediated cleavage of cytoskeletal proteins	3/268	12/11009	0.00266644	0.0410457	0.035936	GSN/PLEC/SPTAN1	3
R-HSA-4420097	VEGFA-VEGFR2 Pathway	8/268	99/11009	0.00281311	0.042605	0.0373012	CTNNB1/CTNND1/CALM2/CAV1/CTNNA1/ITPR2/WASF2/NCKAP1	8
R-HSA-400685	Sema4D in semaphorin signaling	4/268	25/11009	0.0029023	0.0432581	0.037873	MYH11/RHOB/ARHGAP35/MYL12A	4
R-HSA-72649	Translation initiation complex formation	6/268	59/11009	0.00300877	0.0434651	0.0380542	RPS8/RPS14/EIF4A2/EIF3I/RPS23/RPS11	6
R-HSA-72702	Ribosomal scanning and start codon recognition	6/268	59/11009	0.00300877	0.0434651	0.0380542	RPS8/RPS14/EIF4A2/EIF3I/RPS23/RPS11	6
R-HSA-72662	Activation of the mRNA upon binding of the cap-binding complex and eIFs, and subsequent binding to 43S	6/268	60/11009	0.00327631	0.0466129	0.0408102	RPS8/RPS14/EIF4A2/EIF3I/RPS23/RPS11	6
R-HSA-140342	Apoptosis induced DNA fragmentation	3/268	13/11009	0.00340444	0.0477129	0.0417732	H1-0/H1-2/H1-4	3
Tick bitten vs Contralateral Controls – Downregulated Pathways
R-HSA-9752946	Expression and translocation of olfactory receptors	70/585	378/11009	8.95339e-21	1.02695e-17	1.02695e-17	OR2A14/OR2T27/OR2T35/OR56A1/OR4C13/OR13C9/OR8G1/RTP2/OR10G4/OR10T2/OR2B11/OR2L2/OR2M2/OR2M5/OR2T12/OR2T5/OR4C46/OR4D6/OR4D9/OR4L1/OR4M2/OR4S1/OR5D14/OR5L1/OR51L1/OR51T1/OR52E8/OR52W1/OR56B4/OR7A10/OR8J1/OR2J3/OR4C12/OR4A5/OR5M8/OR9Q2/OR9G4/OR5AK2/OR6K3/OR10G3/OR5B3/OR4B1/OR2A2/OR4K5/OR4K15/OR11G2/OR4F21/OR4A47/OR5K3/OR5B2/OR7E24/OR2L5/OR3A2/OR1E1/OR2H2/OR2C1/OR8B8/OR10H2/OR2S2/OR5V1/OR5P3/OR4Q3/O…	70
R-HSA-381753	Olfactory Signaling Pathway	70/585	386/11009	3.05461e-20	1.75182e-17	1.75182e-17	OR2A14/OR2T27/OR2T35/OR56A1/OR4C13/OR13C9/OR8G1/RTP2/OR10G4/OR10T2/OR2B11/OR2L2/OR2M2/OR2M5/OR2T12/OR2T5/OR4C46/OR4D6/OR4D9/OR4L1/OR4M2/OR4S1/OR5D14/OR5L1/OR51L1/OR51T1/OR52E8/OR52W1/OR56B4/OR7A10/OR8J1/OR2J3/OR4C12/OR4A5/OR5M8/OR9Q2/OR9G4/OR5AK2/OR6K3/OR10G3/OR5B3/OR4B1/OR2A2/OR4K5/OR4K15/OR11G2/OR4F21/OR4A47/OR5K3/OR5B2/OR7E24/OR2L5/OR3A2/OR1E1/OR2H2/OR2C1/OR8B8/OR10H2/OR2S2/OR5V1/OR5P3/OR4Q3/O…	70
R-HSA-6805567	Keratinization	30/585	214/11009	9.93697e-07	0.000379923	0.000379923	KRT18/KRTAP5-1/KRTAP5-7/KRTAP9-1/KRT8/PI3/KRT36/KRT6A/KRT16/SPRR1A/KRT38/KRTAP5-8/KLK14/KRTAP9-2/LCE3D/KRTAP4-3/LCE3B/KRT28/KRTAP19-1/KRTAP10-9/KRTAP10-3/KRTAP12-3/KRTAP12-4/KRTAP10-6/KRTAP10-7/KRTAP12-2/KRTAP21-1/KRTAP5-10/KRTAP9-6/SPRR1B	30
R-HSA-6803157	Antimicrobial peptides	15/585	95/11009	0.000134537	0.0385784	0.0385784	DEFB108B/DEFB130A/DEFA1B/DEFB103A/DEFB4B/ELANE/LTF/REG3A/PI3/S100A7/S100A9/ITLN1/DEFB104A/DEFB106A/S100A8	15

## Sheet: Proteomics
ID	Description	GeneRatio	BgRatio	pvalue	p.adjust	qvalue	geneID	Count
T1: T1 compared to T0 – Pathways from all DEPs
R-HSA-114608	Platelet degranulation	6/45	129/10955	1.32629e-05	0.00251355	0.00227282	APLP2/TIMP1/SERPINE1/SPARC/APP/PPBP	6
R-HSA-76005	Response to elevated platelet cytosolic Ca2+	6/45	134/10955	1.64823e-05	0.00251355	0.00227282	APLP2/TIMP1/SERPINE1/SPARC/APP/PPBP	6
R-HSA-445144	Signal transduction by L1	3/45	21/10955	8.18038e-05	0.00831672	0.00752021	CSNK2A2/MAP2K2/ITGA5	3
T1: T1 compared to T0 – Upregulated Pathways
R-HSA-114608	Platelet degranulation	6/19	129/11009	5.51537e-08	5.50496e-06	3.60802e-06	APLP2/TIMP1/SERPINE1/SPARC/APP/PPBP	6
R-HSA-76005	Response to elevated platelet cytosolic Ca2+	6/19	134/11009	6.92448e-08	5.50496e-06	3.60802e-06	APLP2/TIMP1/SERPINE1/SPARC/APP/PPBP	6
R-HSA-76002	Platelet activation, signaling and aggregation	6/19	263/11009	3.66811e-06	0.00019441	0.000127418	APLP2/TIMP1/SERPINE1/SPARC/APP/PPBP	6
R-HSA-75205	Dissolution of Fibrin Clot	2/19	13/11009	0.000217643	0.00865131	0.00567017	SERPINE2/SERPINE1	2
R-HSA-3000178	ECM proteoglycans	3/19	76/11009	0.000282957	0.00899804	0.00589742	SERPINE1/SPARC/APP	3
R-HSA-8957275	Post-translational protein phosphorylation	3/19	108/11009	0.00079354	0.0210288	0.0137825	APLP2/TIMP1/APP	3
R-HSA-381426	Regulation of Insulin-like Growth Factor (IGF) transport and uptake by Insulin-like Growth Factor Binding Proteins (IGFBPs)	3/19	125/11009	0.00121238	0.0275384	0.018049	APLP2/TIMP1/APP	3
R-HSA-1474244	Extracellular matrix organization	4/19	300/11009	0.00151549	0.0301204	0.0197413	TIMP1/SERPINE1/SPARC/APP	4
T1: T1 compared to T0 – Downregulated Pathways
None
T2: T2 compared to T0 – Pathways from all DEPs
R-HSA-449147	Signaling by Interleukins	66/657	473/10955	6.8514e-11	9.10551e-08	8.43804e-08	MCL1/CSF1/OSMR/CSF2RB/POU2F1/RPS6KA1/PTPN9/PELI2/IL22/H3C1/RALA/MAPK10/VIM/FN1/IL17RE/ATF1/TGFB1/TIMP1/CTSG/IL6ST/IL13RA1/OSM/IL17F/SOD1/CTF1/IL4/IL18RAP/TSLP/IL2/CD4/PTPN11/BCL2/IL15RA/IL18R1/LCK/CNTF/TEC/IL5/PSMA6/PTPN6/BCL2L1/RPS27A/IL11/IL6/IL3/VEGFA/ANXA2/MAPK14/MSN/TYK2/CCL5/IL18/IL9/LIFR/CD86/IL21/HAVCR2/LIF/SIGIRR/PIK3R1/PTK2B/MEF2C/CSF3/RIPK2/IL21R/LCP1	66
R-HSA-114608	Platelet degranulation	27/657	129/10955	8.44276e-09	5.61022e-06	5.19897e-06	APLP2/FLNA/FERMT3/OLA1/TOR4A/PPBP/KNG1/FN1/TGFB1/TIMP1/PF4/SOD1/SERPINE1/CFD/SERPINF2/VEGFC/THBS1/PDGFB/SELP/TGFB2/VEGFA/FGG/EGF/PCYOX1L/ALDOA/VCL/TAGLN2	27
R-HSA-76005	Response to elevated platelet cytosolic Ca2+	27/657	134/10955	1.99236e-08	8.82617e-06	8.17918e-06	APLP2/FLNA/FERMT3/OLA1/TOR4A/PPBP/KNG1/FN1/TGFB1/TIMP1/PF4/SOD1/SERPINE1/CFD/SERPINF2/VEGFC/THBS1/PDGFB/SELP/TGFB2/VEGFA/FGG/EGF/PCYOX1L/ALDOA/VCL/TAGLN2	27
R-HSA-6783589	Interleukin-6 family signaling	11/657	24/10955	4.04532e-08	1.34406e-05	1.24553e-05	OSMR/IL6ST/OSM/CTF1/PTPN11/CNTF/IL11/IL6/TYK2/LIFR/LIF	11
R-HSA-6788467	IL-6-type cytokine receptor ligand interactions	9/657	17/10955	1.49624e-07	3.97701e-05	3.68548e-05	OSMR/IL6ST/OSM/CTF1/CNTF/IL11/TYK2/LIFR/LIF	9
R-HSA-76002	Platelet activation, signaling and aggregation	38/657	263/10955	3.60682e-07	7.98911e-05	7.40348e-05	PLCG2/APLP2/FLNA/FERMT3/OLA1/TOR4A/PPBP/GNAI1/KNG1/FN1/PLA2G4A/TGFB1/TIMP1/PRKCZ/PF4/SOD1/SERPINE1/CFD/SERPINF2/VEGFC/PIK3CG/PTPN11/LCK/THBS1/PDGFB/SELP/TGFB2/PTPN6/VEGFA/FGG/MAPK14/EGF/PCYOX1L/ALDOA/MPIG6B/VCL/PIK3R1/TAGLN2	38
R-HSA-451927	Interleukin-2 family signaling	13/657	44/10955	1.06159e-06	0.00020155	0.000186776	CSF2RB/IL2/IL15RA/LCK/IL5/PTPN6/IL3/IL9/IL21/HAVCR2/PIK3R1/PTK2B/IL21R	13
R-HSA-202733	Cell surface interactions at the vascular wall	24/657	137/10955	1.79133e-06	0.000297585	0.000275771	CXADR/SELPLG/GRB7/ITGAL/SPN/PPIL2/JCHAIN/FN1/MAG/TGFB1/ANGPT4/PF4/ANGPT1/PTPN11/LCK/BSG/CD84/PROC/SELP/PTPN6/TNFRSF10B/ITGA5/PSG11/PIK3R1	24
R-HSA-1474244	Extracellular matrix organization	39/657	300/10955	3.76351e-06	0.000555745	0.000515007	MADCAM1/ITGAL/PXDN/ICAM2/DDR2/FBLN5/CAPNS1/FN1/ITGA11/MFAP3/KLK2/TGFB1/TIMP1/CTSG/DCN/TNC/ADAMTS4/SERPINE1/BMP7/PRSS1/NID1/THBS1/BSG/BMP10/NID2/KDR/PDGFB/TGFB2/FGG/PRSS2/NRXN1/CTSD/COLGALT1/BMP4/COL13A1/COL9A1/ITGA5/ADAMTS3/ADAM15	39
R-HSA-381426	Regulation of Insulin-like Growth Factor (IGF) transport and uptake by Insulin-like Growth Factor Binding Proteins (IGFBPs)	20/657	125/10955	5.03655e-05	0.00669358	0.00620291	APLP2/CSF1/APOA5/SERPINA10/CP/KNG1/FN1/KLK2/TIMP1/CTSG/TNC/KLK13/PROC/C3/IL6/FGG/PCSK9/PAPPA2/BMP4/PNPLA2	20
R-HSA-6785807	Interleukin-4 and Interleukin-13 signaling	18/657	108/10955	6.86122e-05	0.0082896	0.00768194	MCL1/POU2F1/VIM/FN1/TGFB1/TIMP1/IL13RA1/OSM/IL17F/IL4/BCL2/BCL2L1/IL6/VEGFA/TYK2/IL18/LIF/PIK3R1	18
R-HSA-198933	Immunoregulatory interactions between a Lymphoid and a non-Lymphoid cell	19/657	134/10955	0.000389673	0.0431563	0.0399927	CD1A/CXADR/MADCAM1/LOC102725035/ITGAL/KLRC4-KLRK1/PIANP/ICAM2/CD3E/CLEC4G/CD1B/LILRA1/CD40LG/C3/SH2D1A/CLEC2B/LILRA5/SIGLEC11/CD8B	19
T2: T2 compared to T0 – Upregulated Pathways
R-HSA-114608	Platelet degranulation	24/423	129/11009	1.00451e-10	1.24359e-07	1.12188e-07	APLP2/FLNA/FERMT3/OLA1/TOR4A/PPBP/FN1/TGFB1/TIMP1/PF4/SOD1/SERPINE1/VEGFC/THBS1/PDGFB/SELP/TGFB2/VEGFA/FGG/EGF/PCYOX1L/ALDOA/VCL/TAGLN2	24
R-HSA-76005	Response to elevated platelet cytosolic Ca2+	24/423	134/11009	2.29369e-10	1.41979e-07	1.28084e-07	APLP2/FLNA/FERMT3/OLA1/TOR4A/PPBP/FN1/TGFB1/TIMP1/PF4/SOD1/SERPINE1/VEGFC/THBS1/PDGFB/SELP/TGFB2/VEGFA/FGG/EGF/PCYOX1L/ALDOA/VCL/TAGLN2	24
R-HSA-76002	Platelet activation, signaling and aggregation	34/423	263/11009	4.363e-10	1.80046e-07	1.62426e-07	PLCG2/APLP2/FLNA/FERMT3/OLA1/TOR4A/PPBP/GNAI1/FN1/PLA2G4A/TGFB1/TIMP1/PRKCZ/PF4/SOD1/SERPINE1/VEGFC/PTPN11/LCK/THBS1/PDGFB/SELP/TGFB2/PTPN6/VEGFA/FGG/MAPK14/EGF/PCYOX1L/ALDOA/MPIG6B/VCL/PIK3R1/TAGLN2	34
R-HSA-449147	Signaling by Interleukins	44/423	473/11009	4.22645e-08	1.30809e-05	1.18007e-05	MCL1/CSF1/RPS6KA1/PTPN9/PELI2/H3C1/RALA/MAPK10/VIM/FN1/ATF1/TGFB1/TIMP1/CTSG/SOD1/IL4/TSLP/CD4/PTPN11/BCL2/IL15RA/LCK/TEC/IL5/PSMA6/PTPN6/RPS27A/IL11/IL6/IL3/VEGFA/ANXA2/MAPK14/MSN/TYK2/CCL5/IL18/LIF/PIK3R1/PTK2B/MEF2C/CSF3/RIPK2/IL21R	44
R-HSA-1474244	Extracellular matrix organization	27/423	300/11009	3.46043e-05	0.00856802	0.00772951	MADCAM1/ITGAL/PXDN/FBLN5/CAPNS1/FN1/ITGA11/TGFB1/TIMP1/CTSG/DCN/TNC/SERPINE1/NID1/THBS1/BSG/BMP10/NID2/PDGFB/TGFB2/FGG/CTSD/COLGALT1/BMP4/COL9A1/ADAMTS3/ADAM15	27
R-HSA-109581	Apoptosis	18/423	180/11009	0.000192345	0.0338273	0.0305167	APPL1/SATB1/DAPK1/VIM/PPP3R1/DSG3/DAPK3/FNTA/DIABLO/BCL2/PSMA6/DAPK2/RPS27A/YWHAH/GSN/TNFRSF10B/HMGB2/YWHAQ	18
R-HSA-451927	Interleukin-2 family signaling	8/423	44/11009	0.000233264	0.0338273	0.0305167	IL15RA/LCK/IL5/PTPN6/IL3/PIK3R1/PTK2B/IL21R	8
R-HSA-202733	Cell surface interactions at the vascular wall	15/423	137/11009	0.000243464	0.0338273	0.0305167	CXADR/ITGAL/FN1/TGFB1/ANGPT4/PF4/ANGPT1/PTPN11/LCK/BSG/CD84/SELP/PTPN6/TNFRSF10B/PIK3R1	15
R-HSA-6785807	Interleukin-4 and Interleukin-13 signaling	13/423	108/11009	0.000245917	0.0338273	0.0305167	MCL1/VIM/FN1/TGFB1/TIMP1/IL4/BCL2/IL6/VEGFA/TYK2/IL18/LIF/PIK3R1	13
R-HSA-114604	GPVI-mediated activation cascade	7/423	35/11009	0.000310892	0.0384885	0.0347218	PLCG2/PRKCZ/PTPN11/LCK/PTPN6/MPIG6B/PIK3R1	7
R-HSA-6783783	Interleukin-10 signaling	8/423	47/11009	0.000374197	0.0387115	0.034923	CSF1/TIMP1/IL6/TYK2/CCL5/IL18/LIF/CSF3	8
R-HSA-418889	Caspase activation via Dependence Receptors in the absence of ligand	4/423	10/11009	0.000375233	0.0387115	0.034923	APPL1/DAPK1/DAPK3/DAPK2	4
R-HSA-5654738	Signaling by FGFR2	10/423	73/11009	0.000448308	0.0426927	0.0385146	HNRNPA1/HNRNPM/TIAL1/POLR2E/PTPN11/FGF6/RPS27A/FGF3/PIK3R1/FGF22	10
R-HSA-5357801	Programmed Cell Death	19/423	213/11009	0.000555328	0.047919	0.0432294	APPL1/SATB1/DAPK1/VIM/PPP3R1/DSG3/DAPK3/FNTA/DIABLO/BCL2/PSMA6/DAPK2/RPS27A/YWHAH/GSN/TNFRSF10B/IL18/HMGB2/YWHAQ	19
R-HSA-190236	Signaling by FGFR	11/423	89/11009	0.000580602	0.047919	0.0432294	HNRNPA1/HNRNPM/TIAL1/POLR2E/PTPN11/FGF6/RPS27A/FLRT1/FGF3/PIK3R1/FGF22	11
R-HSA-2219528	PI3K/AKT Signaling in Cancer	12/423	104/11009	0.000623569	0.0482487	0.0435268	BTC/PIK3AP1/FOXO4/PTPN11/LCK/FGF6/PDGFB/MDM2/EGF/FGF3/PIK3R1/FGF22	12
T2: Tick bitten vs Contralateral Controls – Downregulated Pathways
R-HSA-977606	Regulation of Complement cascade	5/86	47/11009	3.06588e-05	0.0134899	0.0131671	C1QC/C5/C2/C6/CPN2	5
R-HSA-166658	Complement cascade	5/86	58/11009	8.56177e-05	0.0188359	0.0183853	C1QC/C5/C2/C6/CPN2	5
R-HSA-6788467	IL-6-type cytokine receptor ligand interactions	3/86	17/11009	0.000289176	0.0424126	0.0413979	OSMR/OSM/CNTF	3

## Sheet: cfRNA
ID	Description	GeneRatio	BgRatio	pvalue	p.adjust	qvalue	geneID	Count
T1: T1 compared to T0 – Pathways from all cfRNA DEGs
None
T1: T1 compared to T0 – Upregulated Pathways
None
T1: T1 compared to T0 – Downregulated Pathways
None
T2: T2 compared to T0 – Pathways from all cfRNA DEGs
R-HSA-6794361	Neurexins and neuroligins	15/726	55/10955	1.77227e-06	0.00201861	0.00198121	DLG3/LIN7B/SYT10/DLGAP3/STXBP1/NLGN4X/HOMER1/GRM1/SHANK2/NLGN4Y/SYT12/LRRTM4/BEGAIN/LRRTM3/GRIN2B	15
R-HSA-112316	Neuronal System	51/726	410/10955	8.76907e-06	0.00397656	0.00390287	KCNG1/CAMK2B/CAMK2A/SLC1A3/DLG3/SLC32A1/NCALD/TUBB4A/LIN7B/SLC17A7/SLC1A1/SLC6A4/SYT10/KCNA1/GABRR2/DLGAP3/GRIA2/KCNJ8/GRIA3/ADCY4/SNAP25/GAD2/STXBP1/SLC6A3/NLGN4X/HOMER1/GRM1/PTPRD/KCNJ15/SHANK2/PRKAA2/NLGN4Y/KCNC2/HTR3A/GNG8/KCNK9/KCNS3/ADCY5/SYT12/LRRTM4/TUBAL3/BEGAIN/GABRR3/SYN3/KCNQ5/HTR3D/IL1RAP/CACNA1E/LRRTM3/GRIN3A/GRIN2B	51
R-HSA-6794362	Protein-protein interactions at synapses	18/726	86/10955	1.04738e-05	0.00397656	0.00390287	DLG3/LIN7B/SYT10/DLGAP3/GRIA3/STXBP1/NLGN4X/HOMER1/GRM1/PTPRD/SHANK2/NLGN4Y/SYT12/LRRTM4/BEGAIN/IL1RAP/LRRTM3/GRIN2B	18
R-HSA-500792	GPCR ligand binding	55/726	469/10955	2.20516e-05	0.0062792	0.00616285	WNT16/CX3CL1/GIPR/NPFFR2/SCTR/NTSR1/PROKR2/HTR2A/VIPR2/GHRHR/GRM6/KNG1/GCG/WNT6/PTCH2/IAPP/HCRTR1/CCRL2/GHSR/OPRL1/C3/GRPR/FFAR2/SMO/NTS/GPR55/PROK1/CRH/PLPPR1/MCHR2/GRM1/CXCL13/PTH1R/PROK2/GPER1/OXGR1/GNG8/PNOC/PTGDR/CXCL11/TAS1R3/FPR2/P2RY6/CCL19/XCR1/CCR9/AGTR2/RXFP3/PMCH/CCR3/MC2R/GRM7/TAS2R19/TAS2R14/TAS2R20	55
R-HSA-2453902	The canonical retinoid cycle in rods (twilight vision)	8/726	23/10955	7.17969e-05	0.0163553	0.0160523	DHRS9/RBP1/RDH10/MYO7A/RBP4/RDH16/RDH12/RBP3	8
R-HSA-375276	Peptide ligand-binding receptors	28/726	201/10955	0.000143135	0.0271718	0.0266683	CX3CL1/NPFFR2/NTSR1/PROKR2/KNG1/HCRTR1/CCRL2/GHSR/OPRL1/C3/GRPR/NTS/PROK1/MCHR2/CXCL13/PROK2/GPER1/PNOC/CXCL11/FPR2/CCL19/XCR1/CCR9/AGTR2/RXFP3/PMCH/CCR3/MC2R	28
R-HSA-5668914	Diseases of metabolism	32/726	249/10955	0.000228795	0.0372282	0.0365384	CYP26B1/THSD7A/DCN/ALG1/GPC4/SEMA5B/GALNT3/PPP1R3C/CHST3/ST3GAL3/IDUA/CBLIF/ADAMTS14/MAT1A/MMAA/ADAMTS5/ACAN/AMN/CD320/ABCA3/SFTPC/DPAGT1/DOLK/ADAMTSL1/SGSH/ALG12/MC2R/TCN2/MUC1/THSD4/PAPSS2/UGT1A4	32
T2: T2 compared to T0 – Upregulated Pathways
None
T2: T2 compared to T0 – Downregulated Pathways
R-HSA-112316	Neuronal System	41/538	410/11009	9.59547e-06	0.00470875	0.00450447	CAMK2B/CAMK2A/SLC1A3/DLG3/SLC32A1/SLC17A7/SLC1A1/SLC6A4/SYT10/KCNA1/DLGAP3/GRIA2/KCNJ8/GRIA3/ADCY4/SNAP25/GAD2/SLC6A3/NLGN4X/GRM1/PTPRD/KCNJ15/SHANK2/PRKAA2/NLGN4Y/KCNC2/HTR3A/GNG8/KCNK9/KCNS3/ADCY5/SYT12/LRRTM4/BEGAIN/GABRR3/SYN3/HTR3D/CACNA1E/LRRTM3/GRIN3A/GRIN2B	41
R-HSA-6794361	Neurexins and neuroligins	12/538	55/11009	1.04755e-05	0.00470875	0.00450447	DLG3/SYT10/DLGAP3/NLGN4X/GRM1/SHANK2/NLGN4Y/SYT12/LRRTM4/BEGAIN/LRRTM3/GRIN2B	12
R-HSA-500792	GPCR ligand binding	43/538	468/11009	4.6071e-05	0.0115641	0.0110624	WNT16/CX3CL1/NPFFR2/SCTR/NTSR1/PROKR2/HTR2A/VIPR2/GHRHR/KNG1/GCG/WNT6/PTCH2/IAPP/HCRTR1/CCRL2/GHSR/OPRL1/C3/SMO/NTS/CRH/PLPPR1/MCHR2/GRM1/PTH1R/PROK2/GPER1/OXGR1/GNG8/PTGDR/TAS1R3/FPR2/P2RY6/CCL19/AGTR2/RXFP3/PMCH/CCR3/MC2R/GRM7/TAS2R19/TAS2R14	43
R-HSA-1474244	Extracellular matrix organization	31/538	300/11009	6.42512e-05	0.0115641	0.0110624	DCN/LAMC2/MMP2/LAMB1/CAPN3/MMP11/COL20A1/ITGB8/PCOLCE/VTN/LOX/MFAP2/TGFB3/TNN/COLGALT1/LOXL2/LAMC1/ITGA11/ADAMTS14/COL2A1/ADAM12/NCAM1/ADAMTS5/ACAN/FBLN2/PCOLCE2/EFEMP2/COL6A5/SPOCK3/MMP1/DDR1	31
R-HSA-6794362	Protein-protein interactions at synapses	14/538	86/11009	6.57704e-05	0.0115641	0.0110624	DLG3/SYT10/DLGAP3/GRIA3/NLGN4X/GRM1/PTPRD/SHANK2/NLGN4Y/SYT12/LRRTM4/BEGAIN/LRRTM3/GRIN2B	14
R-HSA-2453902	The canonical retinoid cycle in rods (twilight vision)	7/538	23/11009	7.90953e-05	0.0115641	0.0110624	DHRS9/RBP1/MYO7A/RBP4/RDH16/RDH12/RBP3	7
R-HSA-5668914	Diseases of metabolism	27/538	250/11009	9.00431e-05	0.0115641	0.0110624	CYP26B1/THSD7A/DCN/ALG1/GPC4/SEMA5B/GALNT3/CHST3/ST3GAL3/IDUA/CBLIF/ADAMTS14/MMAA/ADAMTS5/ACAN/CD320/ABCA3/DPAGT1/ADAMTSL1/SGSH/MC2R/TCN2/MUC1/THSD4/PAPSS2/MUC2/UGT1A4	27
R-HSA-211981	Xenobiotics	7/538	25/11009	0.000142404	0.0151054	0.0144502	CYP2D6/CYP3A5/AHR/CYP2J2/CYP2C9/CYP2S1/CYP2F1	7
R-HSA-2187338	Visual phototransduction	15/538	104/11009	0.000151223	0.0151054	0.0144502	CNGB1/DHRS9/GPC4/APOB/GUCY2F/APOA4/RBP1/GUCY2D/PDE6A/MYO7A/RBP4/RDH16/RDH12/GRK1/RBP3	15
R-HSA-5173105	O-linked glycosylation	15/538	112/11009	0.000347217	0.0312148	0.0298607	THSD7A/SEMA5B/GALNTL5/GALNT18/GALNT3/GCNT7/ST3GAL3/ADAMTS14/GCNT3/ADAMTS5/ADAMTSL1/MUC1/GCNT1/THSD4/MUC2	15
R-HSA-438066	Unblocking of NMDA receptors, glutamate binding and activation	6/538	22/11009	0.000504987	0.0408901	0.0391162	CAMK2B/CAMK2A/DLG3/GRIA2/GRIA3/GRIN2B	6
R-HSA-211935	Fatty acids	5/538	15/11009	0.000545807	0.0408901	0.0391162	CYP2D6/CYP2J2/CYP4A22/CYP4F3/CYP2F1	5
R-HSA-3781865	Diseases of glycosylation	17/538	144/11009	0.000648312	0.0448333	0.0428884	THSD7A/DCN/ALG1/GPC4/SEMA5B/GALNT3/CHST3/ST3GAL3/ADAMTS14/ADAMTS5/ACAN/DPAGT1/ADAMTSL1/MUC1/THSD4/PAPSS2/MUC2	17
T1: Tick bitten vs Contralateral Controls – Downregulated Pathways

## Sheet: mRNA
ID	Description	GeneRatio	BgRatio	pvalue	p.adjust	qvalue	geneID	Count
T1: T1 compared to T0 – Pathways from all mRNA DEGs
R-HSA-909733	Interferon alpha/beta signaling	2/3	72/10955	0.000127254	0.00190882	0.000133952	IFIT3/RSAD2	2
R-HSA-913531	Interferon Signaling	2/3	200/10955	0.000983	0.0073725	0.000517368	IFIT3/RSAD2	2
R-HSA-446107	Type I hemidesmosome assembly	1/3	11/10955	0.00300957	0.0150479	0.00105599	LAMC2	1
R-HSA-2214320	Anchoring fibril formation	1/3	15/10955	0.00410247	0.0153842	0.0010796	LAMC2	1
R-HSA-3000157	Laminin interactions	1/3	30/10955	0.0081937	0.0204842	0.00143749	LAMC2	1
R-HSA-8874081	MET activates PTK2 signaling	1/3	30/10955	0.0081937	0.0204842	0.00143749	LAMC2	1
R-HSA-8875878	MET promotes cell motility	1/3	41/10955	0.0111868	0.0239717	0.00168223	LAMC2	1
R-HSA-3000171	Non-integrin membrane-ECM interactions	1/3	59/10955	0.0160716	0.0276889	0.00194308	LAMC2	1
R-HSA-2022090	Assembly of collagen fibrils and other multimeric structures	1/3	61/10955	0.0166134	0.0276889	0.00194308	LAMC2	1
R-HSA-6806834	Signaling by MET	1/3	79/10955	0.0214803	0.0308949	0.00216806	LAMC2	1
R-HSA-1474290	Collagen formation	1/3	90/10955	0.0244466	0.0308949	0.00216806	LAMC2	1
R-HSA-446728	Cell junction organization	1/3	91/10955	0.0247159	0.0308949	0.00216806	LAMC2	1
R-HSA-1500931	Cell-Cell communication	1/3	129/10955	0.0349151	0.0402867	0.00282714	LAMC2	1
R-HSA-1474228	Degradation of the extracellular matrix	1/3	140/10955	0.0378542	0.0405581	0.00284618	LAMC2	1
T2: T2 compared to T0 – Pathways from all mRNA DEGs
None

## Sheet: Metabolomics
ID	Description	GeneRatio	BgRatio	pvalue	p.adjust	qvalue	geneID	Count
T1: T1 compared to T0 – Pathways from all DE metabolites
None
T2: T2 compared to T0 – Pathways from all DE metabolites
None

## Sheet: Sheet3
ID	Description	GeneRatio	BgRatio	pvalue	p.adjust	qvalue	geneID	Count
T1: T1 compared to T0 – Pathways from all DMGs
None
T2: T2 compared to T0 – Pathways from all DMGs
None
