# Supplementary material for: From Local to Systemic: The Journey of Tick Bite Biomarkers in Australian Patients
Source: Int J Mol Sci. 2025 Feb 11;26(4):1520. doi: 10.3390/ijms26041520 (PMC11855657; doi:10.3390/ijms26041520)
Supplement: Supplementary file 1 [file ijms-26-01520-s001.zip › Combined.Supplemental Table S4.DIABLO.xlsx]

## Sheet: Selected Variables
List of DIABLO selected variables
Name	value.var	Component
cfRNA
ENSG00000225205	-0.6905	1
ENSG00000164758	-0.29043	1
ENSG00000248124	0.288215	1
ENSG00000183822	-0.26437	1
ENSG00000226149	-0.25821	1
ENSG00000057149	-0.25413	1
ENSG00000057468	-0.20453	1
ENSG00000264107	-0.18069	1
ENSG00000152402	-0.17808	1
ENSG00000211660	-0.15539	1
ENSG00000100029	-0.1322	1
ENSG00000280594	-0.07388	1
ENSG00000187650	-0.0327	1
ENSG00000165733	-0.0158	1
ENSG00000176595	0.007782	1
ENSG00000284976	-0.672566	2
ENSG00000123728	0.581704	2
ENSG00000256053	-0.24506	2
ENSG00000105136	-0.222563	2
ENSG00000107201	0.19262	2
ENSG00000205707	-0.160341	2
ENSG00000132972	-0.152459	2
ENSG00000003436	-0.105218	2
ENSG00000166439	0.0409294	2
ENSG00000134769	-0.029758	2
Epigenetics methylation
cg19851902_TC21	0.613687	1
cg22174841_TC11	-0.589346	1
cg17343023_TC21	-0.406358	1
cg26899106_TC21	0.201089	1
cg18918418_BC21	-0.165865	1
cg25305001_TC21	-0.140952	1
cg22466830_BC11	0.11579	1
cg02390981_BC21	-0.0805054	1
cg04826882_TC11	-0.0463467	1
cg21478222_BC21	-0.032876	1
cg02697246_BC11	-0.401254	2
cg07738859_BC21	-0.394018	2
cg01876176_BC21	0.38759	2
cg23530064_TC21	-0.360891	2
cg19819980_BC21	0.305144	2
cg25729765_TC21	0.28165	2
cg20012881_TC11	0.256873	2
cg21287127_BC21	-0.178036	2
cg12921914_TC11	-0.173051	2
cg15981484_BC21	-0.156883	2
cg16050237_TC21	-0.126445	2
cg09852985_TC21	0.125206	2
cg00521598_TC21	-0.124107	2
cg27280027_TC21	-0.107015	2
cg23210641_BC21	-0.0937587	2
cg10208284_BC21	0.0692445	2
cg14483303_BC21	-0.0599423	2
cg23057936_BC21	0.0369167	2
cg20440901_TC11	-0.0362846	2
cg05714082_BC11	-0.0148635	2
Metabolomics
X93	-0.631285	1
X100000630	-0.539112	1
X482	-0.50054	1
X409	-0.206709	1
X100015643	-0.10404	1
X297	-0.0821254	1
X100001621	-0.699325	2
X100015625	0.341544	2
X100001579	0.331622	2
X100001654	0.303499	2
X100001604	-0.298175	2
X100021220	0.271976	2
X1141	0.143135	2
X100015882	0.0724096	2
X194	0.0599708	2
Cellular RNA
ENSG00000252933	-0.656975	1
ENSG00000281137	-0.532086	1
ENSG00000162073	-0.303996	1
ENSG00000249921	-0.248655	1
ENSG00000169758	-0.2448	1
ENSG00000276704	-0.182137	1
ENSG00000225091	-0.161103	1
ENSG00000233024	-0.0804889	1
ENSG00000100399	-0.0660471	1
ENSG00000279792	-0.0336013	1
ENSG00000203414	-0.886145	2
ENSG00000154316	-0.340331	2
ENSG00000237757	-0.258771	2
ENSG00000252992	-0.178667	2
ENSG00000236796	-0.00614352	2
Proteomics
seq.25308.8	-0.605016	1
seq.3635.76	-0.366667	1
seq.20541.73	0.347179	1
seq.16617.14	-0.239858	1
seq.22517.106	-0.234522	1
seq.4961.17	-0.229356	1
seq.19821.10	-0.204816	1
seq.5617.41	-0.172994	1
seq.14029.42	-0.154574	1
seq.18243.9	-0.140308	1
seq.3646.7	-0.130485	1
seq.11425.31	-0.128885	1
seq.18220.141	-0.127762	1
seq.3591.51	-0.116878	1
seq.11715.1	0.115072	1
seq.17164.15	-0.10722	1
seq.13689.2	0.069622	1
seq.3624.3	-0.0514848	1
seq.3685.53	-0.0483935	1
seq.2618.10	0.0136435	1
seq.3506.49	0.596235	2
seq.9202.309	-0.485615	2
seq.2871.73	0.339517	2
seq.3199.54	0.318938	2
seq.2827.23	0.304107	2
seq.19183.164	-0.23321	2
seq.2636.10	0.144393	2
seq.22080.22	0.116864	2
seq.3387.1	0.0993968	2
seq.2229.54	0.0208365	2

## Sheet: DIABLO Pathways
ID	Description	GeneRatio	BgRatio	pvalue	p.adjust	qvalue	geneID	Count
DIABLO Pathways -- Component 1
R-HSA-71406	Pyruvate metabolism and Citric Acid (TCA) cycle	10/44	55/10955	9.35102e-15	1.36525e-12	1.25008e-12	FH/LDHA/LDHAL6A/LDHAL6B/LDHB/LDHC/MDH2/ME1/ME2/ME3	10
R-HSA-1428517	The citric acid (TCA) cycle and respiratory electron transport	10/44	178/10955	1.53237e-09	9.79311e-08	8.96702e-08	FH/LDHA/LDHAL6A/LDHAL6B/LDHB/LDHC/MDH2/ME1/ME2/ME3	10
R-HSA-70268	Pyruvate metabolism	6/44	31/10955	2.01228e-09	9.79311e-08	8.96702e-08	LDHA/LDHAL6A/LDHAL6B/LDHB/LDHC/ME1	6
R-HSA-71403	Citric acid cycle (TCA cycle)	4/44	22/10955	1.57069e-06	5.73301e-05	5.2494e-05	FH/MDH2/ME2/ME3	4
R-HSA-8963691	Phenylalanine and tyrosine metabolism	3/44	11/10955	9.75375e-06	0.000263374	0.000241157	HPD/IL4I1/TAT	3
R-HSA-70263	Gluconeogenesis	4/44	35/10955	1.08236e-05	0.000263374	0.000241157	GOT1/GOT2/MDH1/MDH2	4
R-HSA-70326	Glucose metabolism	4/44	93/10955	0.00050959	0.0106286	0.00973202	GOT1/GOT2/MDH1/MDH2	4
R-HSA-8963693	Aspartate and asparagine metabolism	2/44	12/10955	0.00101432	0.0185114	0.0169499	GOT1/GOT2	2
R-HSA-71291	Metabolism of amino acids and derivatives	6/44	376/10955	0.00367837	0.0596714	0.0546378	ODC1/GOT1/GOT2/HPD/IL4I1/TAT	6
R-HSA-1614635	Sulfur amino acid metabolism	2/44	29/10955	0.00597513	0.0793062	0.0726164	GOT1/GOT2	2
R-HSA-9753281	Paracetamol ADME	2/44	29/10955	0.00597513	0.0793062	0.0726164	SULT1A3/UGT1A1	2
R-HSA-8950505	Gene and protein expression by JAK-STAT signaling after Interleukin-12 stimulation	2/44	38/10955	0.0101123	0.123033	0.112655	ANXA2/MIF	2
R-HSA-445355	Smooth Muscle Contraction	2/44	45/10955	0.0139903	0.157122	0.143868	GUCY1A2/ANXA2	2
R-HSA-9020591	Interleukin-12 signaling	2/44	47/10955	0.0151992	0.158506	0.145135	ANXA2/MIF	2
R-HSA-1660499	Synthesis of PIPs at the plasma membrane	2/44	53/10955	0.0190834	0.185745	0.170076	PIK3C2G/RUFY1	2
R-HSA-447115	Interleukin-12 family signaling	2/44	57/10955	0.0218803	0.199657	0.182815	ANXA2/MIF	2
R-HSA-71387	Metabolism of carbohydrates	4/44	297/10955	0.0307263	0.263885	0.241625	GOT1/GOT2/MDH1/MDH2	4
R-HSA-1250342	PI3K events in ERBB4 signaling	1/44	10/10955	0.039462	0.304115	0.278461	ERBB4	1
R-HSA-1483255	PI Metabolism	2/44	84/10955	0.0446545	0.304115	0.278461	PIK3C2G/RUFY1	2
R-HSA-75205	Dissolution of Fibrin Clot	1/44	13/10955	0.0510009	0.304115	0.278461	ANXA2	1
R-HSA-8847993	ERBB2 Activates PTK6 Signaling	1/44	13/10955	0.0510009	0.304115	0.278461	ERBB4	1
R-HSA-1250347	SHC1 events in ERBB4 signaling	1/44	14/10955	0.0548171	0.304115	0.278461	ERBB4	1
R-HSA-8964539	Glutamate and glutamine metabolism	1/44	14/10955	0.0548171	0.304115	0.278461	GOT2	1
R-HSA-1614558	Degradation of cysteine and homocysteine	1/44	15/10955	0.0586182	0.304115	0.278461	GOT2	1
R-HSA-189483	Heme degradation	1/44	15/10955	0.0586182	0.304115	0.278461	UGT1A1	1
R-HSA-6785631	ERBB2 Regulates Cell Motility	1/44	15/10955	0.0586182	0.304115	0.278461	ERBB4	1
R-HSA-1963640	GRB2 events in ERBB2 signaling	1/44	16/10955	0.0624044	0.304115	0.278461	ERBB4	1
R-HSA-1963642	PI3K events in ERBB2 signaling	1/44	16/10955	0.0624044	0.304115	0.278461	ERBB4	1
R-HSA-399954	Sema3A PAK dependent Axon repulsion	1/44	16/10955	0.0624044	0.304115	0.278461	LIMK1	1
R-HSA-1660514	Synthesis of PIPs at the Golgi membrane	1/44	18/10955	0.0699321	0.304115	0.278461	PIK3C2G	1
R-HSA-156580	Phase II - Conjugation of compounds	2/44	109/10955	0.0708366	0.304115	0.278461	SULT1A3/UGT1A1	2
R-HSA-9748784	Drug ADME	2/44	110/10955	0.0719692	0.304115	0.278461	SULT1A3/UGT1A1	2
R-HSA-5627117	RHO GTPases Activate ROCKs	1/44	20/10955	0.0774008	0.304115	0.278461	LIMK1	1
R-HSA-1989781	PPARA activates gene expression	2/44	117/10955	0.0800608	0.304115	0.278461	MED30/ME1	2
R-HSA-416572	Sema4D induced cell migration and growth-cone collapse	1/44	21/10955	0.0811131	0.304115	0.278461	LIMK1	1
R-HSA-400206	Regulation of lipid metabolism by PPARalpha	2/44	119/10955	0.0824234	0.304115	0.278461	MED30/ME1	2
R-HSA-1250196	SHC1 events in ERBB2 signaling	1/44	22/10955	0.0848109	0.304115	0.278461	ERBB4	1
R-HSA-392154	Nitric oxide stimulates guanylate cyclase	1/44	22/10955	0.0848109	0.304115	0.278461	GUCY1A2	1
R-HSA-9665686	Signaling by ERBB2 TMD/JMD mutants	1/44	22/10955	0.0848109	0.304115	0.278461	ERBB4	1
R-HSA-9013422	RHOBTB1 GTPase cycle	1/44	23/10955	0.0884941	0.304115	0.278461	COPS2	1
R-HSA-156584	Cytosolic sulfonation of small molecules	1/44	24/10955	0.0921628	0.304115	0.278461	SULT1A3	1
R-HSA-5627123	RHO GTPases activate PAKs	1/44	24/10955	0.0921628	0.304115	0.278461	LIMK1	1
R-HSA-9620244	Long-term potentiation	1/44	24/10955	0.0921628	0.304115	0.278461	ERBB4	1
R-HSA-156588	Glucuronidation	1/44	25/10955	0.095817	0.304115	0.278461	UGT1A1	1
R-HSA-400685	Sema4D in semaphorin signaling	1/44	25/10955	0.095817	0.304115	0.278461	LIMK1	1
R-HSA-9664565	Signaling by ERBB2 KD Mutants	1/44	25/10955	0.095817	0.304115	0.278461	ERBB4	1
R-HSA-1227990	Signaling by ERBB2 in Cancer	1/44	26/10955	0.0994569	0.308951	0.28289	ERBB4	1
R-HSA-189445	Metabolism of porphyrins	1/44	27/10955	0.103083	0.313543	0.287094	UGT1A1	1
R-HSA-76071	RNA Polymerase III Transcription Initiation From Type 3 Promoter	1/44	28/10955	0.106694	0.317904	0.291087	POU2F1	1
R-HSA-8863795	Downregulation of ERBB2 signaling	1/44	29/10955	0.110291	0.318993	0.292084	ERBB4	1
R-HSA-499943	Interconversion of nucleotide di- and triphosphates	1/44	30/10955	0.113874	0.318993	0.292084	CMPK1	1
R-HSA-389661	Glyoxylate metabolism and glycine degradation	1/44	31/10955	0.117443	0.318993	0.292084	GOT2	1
R-HSA-9018519	Estrogen-dependent gene expression	2/44	149/10955	0.120199	0.318993	0.292084	ERBB4/POU2F1	2
R-HSA-449147	Signaling by Interleukins	4/44	473/10955	0.120647	0.318993	0.292084	ANXA2/POU2F1/TEC/MIF	4
R-HSA-1251985	Nuclear signaling by ERBB4	1/44	32/10955	0.120997	0.318993	0.292084	ERBB4	1
R-HSA-2871809	FCERI mediated Ca+2 mobilization	1/44	33/10955	0.124538	0.318993	0.292084	TEC	1
R-HSA-418990	Adherens junctions interactions	1/44	33/10955	0.124538	0.318993	0.292084	CDH6	1
R-HSA-5579029	Metabolic disorders of biological oxidation enzymes	1/44	34/10955	0.128065	0.322371	0.295177	UGT1A1	1
R-HSA-9706574	RHOBTB GTPase Cycle	1/44	35/10955	0.131578	0.3256	0.298134	COPS2	1
R-HSA-76046	RNA Polymerase III Transcription Initiation	1/44	36/10955	0.135077	0.328688	0.300962	POU2F1	1
R-HSA-5696394	DNA Damage Recognition in GG-NER	1/44	38/10955	0.142034	0.339951	0.311274	COPS2	1
R-HSA-74158	RNA Polymerase III Transcription	1/44	41/10955	0.152367	0.353105	0.323319	POU2F1	1
R-HSA-749476	RNA Polymerase III Abortive And Retractive Initiation	1/44	41/10955	0.152367	0.353105	0.323319	POU2F1	1
R-HSA-3928662	EPHB-mediated forward signaling	1/44	42/10955	0.155785	0.355383	0.325405	LIMK1	1
R-HSA-1433557	Signaling by SCF-KIT	1/44	43/10955	0.159188	0.357561	0.327399	TEC	1
R-HSA-9749641	Aspirin ADME	1/44	44/10955	0.162579	0.359644	0.329306	UGT1A1	1
R-HSA-6791226	Major pathway of rRNA processing in the nucleolus and cytosol	2/44	185/10955	0.169911	0.370253	0.339021	PES1/BMS1	2
R-HSA-512988	Interleukin-3, Interleukin-5 and GM-CSF signaling	1/44	48/10955	0.176007	0.372241	0.340841	TEC	1
R-HSA-1227986	Signaling by ERBB2	1/44	50/10955	0.182642	0.372241	0.340841	ERBB4	1
R-HSA-381038	XBP1(S) activates chaperone genes	1/44	50/10955	0.182642	0.372241	0.340841	SULT1A3	1
R-HSA-8868773	rRNA processing in the nucleus and cytosol	2/44	195/10955	0.1843	0.372241	0.340841	PES1/BMS1	2
R-HSA-350562	Regulation of ornithine decarboxylase (ODC)	1/44	51/10955	0.18594	0.372241	0.340841	ODC1	1
R-HSA-381070	IRE1alpha activates chaperones	1/44	52/10955	0.189225	0.372241	0.340841	SULT1A3	1
R-HSA-6781823	Formation of TC-NER Pre-Incision Complex	1/44	54/10955	0.195756	0.372241	0.340841	COPS2	1
R-HSA-8848021	Signaling by PTK6	1/44	54/10955	0.195756	0.372241	0.340841	ERBB4	1
R-HSA-9006927	Signaling by Non-Receptor Tyrosine Kinases	1/44	54/10955	0.195756	0.372241	0.340841	ERBB4	1
R-HSA-397014	Muscle contraction	2/44	205/10955	0.198869	0.372241	0.340841	GUCY1A2/ANXA2	2
R-HSA-72312	rRNA processing	2/44	205/10955	0.198869	0.372241	0.340841	PES1/BMS1	2
R-HSA-1236394	Signaling by ERBB4	1/44	58/10955	0.208664	0.379273	0.34728	ERBB4	1
R-HSA-1483257	Phospholipid metabolism	2/44	212/10955	0.209153	0.379273	0.34728	PIK3C2G/RUFY1	2
R-HSA-351202	Metabolism of polyamines	1/44	59/10955	0.211859	0.379273	0.34728	ODC1	1
R-HSA-416476	G alpha (q) signalling events	2/44	217/10955	0.216536	0.379273	0.34728	GPR132/NPFF	2
R-HSA-2029482	Regulation of actin dynamics for phagocytic cup formation	1/44	61/10955	0.218212	0.379273	0.34728	LIMK1	1
R-HSA-6790901	rRNA modification in the nucleus and cytosol	1/44	61/10955	0.218212	0.379273	0.34728	BMS1	1
R-HSA-211859	Biological oxidations	2/44	222/10955	0.223945	0.380185	0.348115	SULT1A3/UGT1A1	2
R-HSA-8939211	ESR-mediated signaling	2/44	222/10955	0.223945	0.380185	0.348115	ERBB4/POU2F1	2
R-HSA-421270	Cell-cell junction organization	1/44	64/10955	0.227647	0.382029	0.349803	CDH6	1
R-HSA-373755	Semaphorin interactions	1/44	65/10955	0.230768	0.382865	0.350568	LIMK1	1
R-HSA-6807505	RNA polymerase II transcribes snRNA genes	1/44	74/10955	0.258302	0.423731	0.387988	POU2F1	1
R-HSA-3108214	SUMOylation of DNA damage response and repair proteins	1/44	77/10955	0.267264	0.428863	0.392687	NSMCE2	1
R-HSA-2219530	Constitutive Signaling by Aberrant PI3K in Cancer	1/44	78/10955	0.270228	0.428863	0.392687	ERBB4	1
R-HSA-6781827	Transcription-Coupled Nucleotide Excision Repair (TC-NER)	1/44	79/10955	0.27318	0.428863	0.392687	COPS2	1
R-HSA-9759194	Nuclear events mediated by NFE2L2	1/44	79/10955	0.27318	0.428863	0.392687	ME1	1
R-HSA-438064	Post NMDA receptor activation events	1/44	80/10955	0.276121	0.428868	0.392691	ERBB4	1
R-HSA-381340	Transcriptional regulation of white adipocyte differentiation	1/44	84/10955	0.287766	0.437286	0.400399	MED30	1
R-HSA-5696399	Global Genome Nucleotide Excision Repair (GG-NER)	1/44	84/10955	0.287766	0.437286	0.400399	COPS2	1
R-HSA-912446	Meiotic recombination	1/44	85/10955	0.290649	0.437286	0.400399	MSH4	1
R-HSA-2029480	Fcgamma receptor (FCGR) dependent phagocytosis	1/44	86/10955	0.29352	0.437286	0.400399	LIMK1	1
R-HSA-418346	Platelet homeostasis	1/44	88/10955	0.299229	0.43918	0.402133	GUCY1A2	1
R-HSA-5687128	MAPK6/MAPK4 signaling	1/44	89/10955	0.302067	0.43918	0.402133	SEPTIN7	1
R-HSA-6798695	Neutrophil degranulation	3/44	481/10955	0.304371	0.43918	0.402133	SERPINB3/ANXA2/MIF	3
R-HSA-446728	Cell junction organization	1/44	91/10955	0.307708	0.43918	0.402133	CDH6	1
R-HSA-2682334	EPH-Ephrin signaling	1/44	92/10955	0.310511	0.43918	0.402133	LIMK1	1
R-HSA-442755	Activation of NMDA receptors and postsynaptic events	1/44	93/10955	0.313304	0.43918	0.402133	ERBB4	1
R-HSA-381119	Unfolded Protein Response (UPR)	1/44	94/10955	0.316086	0.43918	0.402133	SULT1A3	1
R-HSA-6803157	Antimicrobial peptides	1/44	95/10955	0.318857	0.43918	0.402133	PGLYRP4	1
R-HSA-15869	Metabolism of nucleotides	1/44	99/10955	0.32983	0.450048	0.412085	CMPK1	1
R-HSA-9006931	Signaling by Nuclear Receptors	2/44	298/10955	0.337345	0.45604	0.417571	ERBB4/POU2F1	2
R-HSA-2219528	PI3K/AKT Signaling in Cancer	1/44	104/10955	0.343304	0.457241	0.418671	ERBB4	1
R-HSA-6811558	PI5P, PP2A and IER3 Regulate PI3K/AKT Signaling	1/44	106/10955	0.348619	0.457241	0.418671	ERBB4	1
R-HSA-8856825	Cargo recognition for clathrin-mediated endocytosis	1/44	106/10955	0.348619	0.457241	0.418671	COPS2	1
R-HSA-9755511	KEAP1-NFE2L2 pathway	1/44	107/10955	0.351261	0.457241	0.418671	ME1	1
R-HSA-6785807	Interleukin-4 and Interleukin-13 signaling	1/44	108/10955	0.353892	0.457241	0.418671	POU2F1	1
R-HSA-5696398	Nucleotide Excision Repair	1/44	111/10955	0.361724	0.46326	0.424182	COPS2	1
R-HSA-199418	Negative regulation of the PI3K/AKT network	1/44	113/10955	0.366893	0.465795	0.426503	ERBB4	1
R-HSA-5683057	MAPK family signaling cascades	2/44	325/10955	0.376884	0.470581	0.430885	SEPTIN7/ERBB4	2
R-HSA-1500620	Meiosis	1/44	117/10955	0.377109	0.470581	0.430885	MSH4	1
R-HSA-373076	Class A/1 (Rhodopsin-like receptors)	2/44	336/10955	0.392743	0.485936	0.444945	GPR132/NPFF	2
R-HSA-1500931	Cell-Cell communication	1/44	129/10955	0.406801	0.497875	0.455877	CDH6	1
R-HSA-6809371	Formation of the cornified envelope	1/44	130/10955	0.409212	0.497875	0.455877	CASP14	1
R-HSA-198933	Immunoregulatory interactions between a Lymphoid and a non-Lymphoid cell	1/44	134/10955	0.418761	0.50114	0.458866	CD1B	1
R-HSA-2454202	Fc epsilon receptor (FCERI) signaling	1/44	134/10955	0.418761	0.50114	0.458866	TEC	1
R-HSA-202733	Cell surface interactions at the vascular wall	1/44	137/10955	0.425823	0.505448	0.462811	MIF	1
R-HSA-1474165	Reproduction	1/44	142/10955	0.437407	0.515011	0.471568	MSH4	1
R-HSA-8856828	Clathrin-mediated endocytosis	1/44	146/10955	0.44651	0.521523	0.47753	COPS2	1
R-HSA-9013148	CDC42 GTPase cycle	1/44	155/10955	0.466468	0.54051	0.494916	RALBP1	1
R-HSA-3108232	SUMO E3 ligases SUMOylate target proteins	1/44	182/10955	0.522215	0.600341	0.549699	NSMCE2	1
R-HSA-9013149	RAC1 GTPase cycle	1/44	185/10955	0.528045	0.602302	0.551495	RALBP1	1
R-HSA-2990846	SUMOylation	1/44	188/10955	0.533807	0.604153	0.55319	NSMCE2	1
R-HSA-9012999	RHO GTPase cycle	2/44	449/10955	0.54363	0.610538	0.559036	RALBP1/COPS2	2
R-HSA-9711123	Cellular response to chemical stress	1/44	199/10955	0.554349	0.617169	0.565108	ME1	1
R-HSA-375276	Peptide ligand-binding receptors	1/44	201/10955	0.557988	0.617169	0.565108	NPFF	1
R-HSA-112314	Neurotransmitter receptors and postsynaptic signal transmission	1/44	205/10955	0.565179	0.61847	0.566299	ERBB4	1
R-HSA-500792	GPCR ligand binding	2/44	469/10955	0.567637	0.61847	0.566299	GPR132/NPFF	2
R-HSA-6805567	Keratinization	1/44	215/10955	0.582659	0.630135	0.57698	CASP14	1
R-HSA-8951664	Neddylation	1/44	245/10955	0.63108	0.677483	0.620334	COPS2	1
R-HSA-5668914	Diseases of metabolism	1/44	249/10955	0.637107	0.67896	0.621687	UGT1A1	1
R-HSA-1257604	PIP3 activates AKT signaling	1/44	267/10955	0.663055	0.700799	0.641684	ERBB4	1
R-HSA-112315	Transmission across Chemical Synapses	1/44	270/10955	0.667199	0.700799	0.641684	ERBB4	1
R-HSA-5673001	RAF/MAP kinase cascade	1/44	280/10955	0.680658	0.709829	0.649952	ERBB4	1
R-HSA-5684996	MAPK1/MAPK3 signaling	1/44	286/10955	0.688477	0.712891	0.652755	ERBB4	1
R-HSA-9006925	Intracellular signaling by second messengers	1/44	309/10955	0.716751	0.736941	0.674777	ERBB4	1
R-HSA-195258	RHO GTPase Effectors	1/44	326/10955	0.736022	0.751463	0.688074	LIMK1	1
R-HSA-73894	DNA Repair	1/44	335/10955	0.745699	0.756056	0.692279	COPS2	1
R-HSA-112316	Neuronal System	1/44	410/10955	0.813944	0.819558	0.750424	ERBB4	1
R-HSA-5663202	Diseases of signal transduction by growth factor receptors and second messengers	1/44	433/10955	0.831021	0.831021	0.76092	ERBB4	1
DIABLO Pathways -- Component 2
R-HSA-71406	Pyruvate metabolism and Citric Acid (TCA) cycle	10/38	55/10955	1.82212e-15	3.13405e-13	2.95376e-13	FH/LDHA/LDHAL6A/LDHAL6B/LDHB/LDHC/MDH2/ME1/ME2/ME3	10
R-HSA-1428517	The citric acid (TCA) cycle and respiratory electron transport	11/38	178/10955	1.25717e-11	1.08116e-09	1.01897e-09	ATP5PO/FH/LDHA/LDHAL6A/LDHAL6B/LDHB/LDHC/MDH2/ME1/ME2/ME3	11
R-HSA-70268	Pyruvate metabolism	6/38	31/10955	7.96289e-10	4.56539e-08	4.30275e-08	LDHA/LDHAL6A/LDHAL6B/LDHB/LDHC/ME1	6
R-HSA-71403	Citric acid cycle (TCA cycle)	4/38	22/10955	8.6084e-07	3.70161e-05	3.48867e-05	FH/MDH2/ME2/ME3	4
R-HSA-70263	Gluconeogenesis	4/38	35/10955	5.96591e-06	0.000178688	0.000168409	GOT1/GOT2/MDH1/MDH2	4
R-HSA-8963691	Phenylalanine and tyrosine metabolism	3/38	11/10955	6.23331e-06	0.000178688	0.000168409	HPD/IL4I1/TAT	3
R-HSA-5676594	TNF receptor superfamily (TNFSF) members mediating non-canonical NF-kB pathway	3/38	18/10955	3.03135e-05	0.000744847	0.000701998	LTA/LTB/LTBR	3
R-HSA-70326	Glucose metabolism	4/38	93/10955	0.000288066	0.00619342	0.00583713	GOT1/GOT2/MDH1/MDH2	4
R-HSA-8963693	Aspartate and asparagine metabolism	2/38	12/10955	0.00075653	0.0144581	0.0136264	GOT1/GOT2	2
R-HSA-71291	Metabolism of amino acids and derivatives	6/38	376/10955	0.00170958	0.0294048	0.0277132	RPL12/GOT1/GOT2/HPD/IL4I1/TAT	6
R-HSA-1614635	Sulfur amino acid metabolism	2/38	29/10955	0.00448409	0.0642719	0.0605745	GOT1/GOT2	2
R-HSA-9753281	Paracetamol ADME	2/38	29/10955	0.00448409	0.0642719	0.0605745	SULT1A3/UGT1A1	2
R-HSA-5668541	TNFR2 non-canonical NF-kB pathway	3/38	102/10955	0.00521949	0.0690578	0.0650851	LTA/LTB/LTBR	3
R-HSA-71387	Metabolism of carbohydrates	4/38	297/10955	0.01894	0.232691	0.219305	GOT1/GOT2/MDH1/MDH2	4
R-HSA-389359	CD28 dependent Vav1 pathway	1/38	12/10955	0.0408599	0.367911	0.346746	PAK3	1
R-HSA-933543	NF-kB activation through FADD/RIP-1 pathway mediated by caspase-8 and -10	1/38	13/10955	0.0441906	0.367911	0.346746	RIGI	1
R-HSA-428540	Activation of RAC1	1/38	14/10955	0.04751	0.367911	0.346746	PAK3	1
R-HSA-8964539	Glutamate and glutamine metabolism	1/38	14/10955	0.04751	0.367911	0.346746	GOT2	1
R-HSA-1614558	Degradation of cysteine and homocysteine	1/38	15/10955	0.0508182	0.367911	0.346746	GOT2	1
R-HSA-189483	Heme degradation	1/38	15/10955	0.0508182	0.367911	0.346746	UGT1A1	1
R-HSA-918233	TRAF3-dependent IRF activation pathway	1/38	15/10955	0.0508182	0.367911	0.346746	RIGI	1
R-HSA-399954	Sema3A PAK dependent Axon repulsion	1/38	16/10955	0.0541151	0.367911	0.346746	PAK3	1
R-HSA-156580	Phase II - Conjugation of compounds	2/38	109/10955	0.0546812	0.367911	0.346746	SULT1A3/UGT1A1	2
R-HSA-9748784	Drug ADME	2/38	110/10955	0.0555746	0.367911	0.346746	SULT1A3/UGT1A1	2
R-HSA-163210	Formation of ATP by chemiosmotic coupling	1/38	18/10955	0.0606757	0.367911	0.346746	ATP5PO	1
R-HSA-3928664	Ephrin signaling	1/38	19/10955	0.0639393	0.367911	0.346746	PAK3	1
R-HSA-3232118	SUMOylation of transcription factors	1/38	20/10955	0.0671919	0.367911	0.346746	SP3	1
R-HSA-5621575	CD209 (DC-SIGN) signaling	1/38	21/10955	0.0704335	0.367911	0.346746	PAK3	1
R-HSA-156584	Cytosolic sulfonation of small molecules	1/38	24/10955	0.0800925	0.367911	0.346746	SULT1A3	1
R-HSA-5627123	RHO GTPases activate PAKs	1/38	24/10955	0.0800925	0.367911	0.346746	PAK3	1
R-HSA-9709603	Impaired BRCA2 binding to PALB2	1/38	24/10955	0.0800925	0.367911	0.346746	RAD51	1
R-HSA-156588	Glucuronidation	1/38	25/10955	0.0832905	0.367911	0.346746	UGT1A1	1
R-HSA-933542	TRAF6 mediated NF-kB activation	1/38	25/10955	0.0832905	0.367911	0.346746	RIGI	1
R-HSA-9701192	Defective homologous recombination repair (HRR) due to BRCA1 loss of function	1/38	25/10955	0.0832905	0.367911	0.346746	RAD51	1
R-HSA-9701193	Defective homologous recombination repair (HRR) due to PALB2 loss of function	1/38	25/10955	0.0832905	0.367911	0.346746	RAD51	1
R-HSA-9704331	Defective HDR through Homologous Recombination Repair (HRR) due to PALB2 loss of BRCA1 binding function	1/38	25/10955	0.0832905	0.367911	0.346746	RAD51	1
R-HSA-9704646	Defective HDR through Homologous Recombination Repair (HRR) due to PALB2 loss of BRCA2/RAD51/RAD51C binding function	1/38	25/10955	0.0832905	0.367911	0.346746	RAD51	1
R-HSA-189445	Metabolism of porphyrins	1/38	27/10955	0.0896539	0.367911	0.346746	UGT1A1	1
R-HSA-5693554	Resolution of D-loop Structures through Synthesis-Dependent Strand Annealing (SDSA)	1/38	27/10955	0.0896539	0.367911	0.346746	RAD51	1
R-HSA-5218920	VEGFR2 mediated vascular permeability	1/38	29/10955	0.0959742	0.367911	0.346746	PAK3	1
R-HSA-5669034	TNFs bind their physiological receptors	1/38	29/10955	0.0959742	0.367911	0.346746	LTA	1
R-HSA-933541	TRAF6 mediated IRF7 activation	1/38	30/10955	0.0991184	0.367911	0.346746	RIGI	1
R-HSA-389661	Glyoxylate metabolism and glycine degradation	1/38	31/10955	0.102252	0.367911	0.346746	GOT2	1
R-HSA-8949613	Cristae formation	1/38	31/10955	0.102252	0.367911	0.346746	ATP5PO	1
R-HSA-73863	RNA Polymerase I Transcription Termination	1/38	32/10955	0.105375	0.367911	0.346746	POLR1A	1
R-HSA-389356	CD28 co-stimulation	1/38	33/10955	0.108487	0.367911	0.346746	PAK3	1
R-HSA-202433	Generation of second messenger molecules	1/38	34/10955	0.111589	0.367911	0.346746	PAK3	1
R-HSA-5579029	Metabolic disorders of biological oxidation enzymes	1/38	34/10955	0.111589	0.367911	0.346746	UGT1A1	1
R-HSA-5693568	Resolution of D-loop Structures through Holliday Junction Intermediates	1/38	34/10955	0.111589	0.367911	0.346746	RAD51	1
R-HSA-5693537	Resolution of D-Loop Structures	1/38	35/10955	0.11468	0.367911	0.346746	RAD51	1
R-HSA-8953750	Transcriptional Regulation by E2F6	1/38	35/10955	0.11468	0.367911	0.346746	RAD51	1
R-HSA-936440	Negative regulators of DDX58/IFIH1 signaling	1/38	35/10955	0.11468	0.367911	0.346746	RIGI	1
R-HSA-9709570	Impaired BRCA2 binding to RAD51	1/38	35/10955	0.11468	0.367911	0.346746	RAD51	1
R-HSA-5685938	HDR through Single Strand Annealing (SSA)	1/38	37/10955	0.120831	0.367911	0.346746	RAD51	1
R-HSA-8950505	Gene and protein expression by JAK-STAT signaling after Interleukin-12 stimulation	1/38	38/10955	0.123891	0.367911	0.346746	MIF	1
R-HSA-140877	Formation of Fibrin Clot (Clotting Cascade)	1/38	39/10955	0.126941	0.367911	0.346746	TFPI	1
R-HSA-5689896	Ovarian tumor domain proteases	1/38	39/10955	0.126941	0.367911	0.346746	RIGI	1
R-HSA-5693616	Presynaptic phase of homologous DNA pairing and strand exchange	1/38	40/10955	0.12998	0.367911	0.346746	RAD51	1
R-HSA-9013420	RHOU GTPase cycle	1/38	40/10955	0.12998	0.367911	0.346746	PAK3	1
R-HSA-9692916	SARS-CoV-1 activates/modulates innate immune responses	1/38	40/10955	0.12998	0.367911	0.346746	RIGI	1
R-HSA-9675136	Diseases of DNA Double-Strand Break Repair	1/38	41/10955	0.133009	0.367911	0.346746	RAD51	1
R-HSA-9701190	Defective homologous recombination repair (HRR) due to BRCA2 loss of function	1/38	41/10955	0.133009	0.367911	0.346746	RAD51	1
R-HSA-9696264	RND3 GTPase cycle	1/38	42/10955	0.136028	0.367911	0.346746	KCTD13	1
R-HSA-5693579	Homologous DNA Pairing and Strand Exchange	1/38	43/10955	0.139036	0.367911	0.346746	RAD51	1
R-HSA-9696270	RND2 GTPase cycle	1/38	43/10955	0.139036	0.367911	0.346746	KCTD13	1
R-HSA-9749641	Aspirin ADME	1/38	44/10955	0.142034	0.37015	0.348856	UGT1A1	1
R-HSA-8854214	TBC/RABGAPs	1/38	46/10955	0.148	0.376326	0.354677	RAB35	1
R-HSA-73762	RNA Polymerase I Transcription Initiation	1/38	47/10955	0.150968	0.376326	0.354677	POLR1A	1
R-HSA-9020591	Interleukin-12 signaling	1/38	47/10955	0.150968	0.376326	0.354677	MIF	1
R-HSA-381038	XBP1(S) activates chaperone genes	1/38	50/10955	0.159811	0.392679	0.370089	SULT1A3	1
R-HSA-9675135	Diseases of DNA repair	1/38	51/10955	0.162739	0.394241	0.371561	RAD51	1
R-HSA-381070	IRE1alpha activates chaperones	1/38	52/10955	0.165657	0.395736	0.37297	SULT1A3	1
R-HSA-9013409	RHOJ GTPase cycle	1/38	55/10955	0.174351	0.40759	0.384143	PAK3	1
R-HSA-376176	Signaling by ROBO receptors	2/38	219/10955	0.175739	0.40759	0.384143	PAK3/RPL12	2
R-HSA-211859	Biological oxidations	2/38	222/10955	0.179472	0.40759	0.384143	SULT1A3/UGT1A1	2
R-HSA-447115	Interleukin-12 family signaling	1/38	57/10955	0.180098	0.40759	0.384143	MIF	1
R-HSA-380108	Chemokine receptors bind chemokines	1/38	59/10955	0.185806	0.415047	0.391171	CX3CL1	1
R-HSA-373755	Semaphorin interactions	1/38	65/10955	0.202699	0.44132	0.415932	PAK3	1
R-HSA-8873719	RAB geranylgeranylation	1/38	65/10955	0.202699	0.44132	0.415932	RAB35	1
R-HSA-5685942	HDR through Homologous Recombination (HRR)	1/38	68/10955	0.211017	0.453687	0.427588	RAD51	1
R-HSA-388841	Costimulation by the CD28 family	1/38	69/10955	0.213771	0.453934	0.42782	PAK3	1
R-HSA-1169408	ISG15 antiviral mechanism	1/38	72/10955	0.221977	0.463811	0.437129	RIGI	1
R-HSA-9759194	Nuclear events mediated by NFE2L2	1/38	79/10955	0.2408	0.463811	0.437129	ME1	1
R-HSA-1169410	Antiviral mechanism by IFN-stimulated genes	1/38	80/10955	0.243453	0.463811	0.437129	RIGI	1
R-HSA-168928	DDX58/IFIH1-mediated induction of interferon-alpha/beta	1/38	82/10955	0.248731	0.463811	0.437129	RIGI	1
R-HSA-912446	Meiotic recombination	1/38	85/10955	0.256581	0.463811	0.437129	RAD51	1
R-HSA-5368286	Mitochondrial translation initiation	1/38	87/10955	0.26177	0.463811	0.437129	PTCD3	1
R-HSA-5389840	Mitochondrial translation elongation	1/38	87/10955	0.26177	0.463811	0.437129	PTCD3	1
R-HSA-5419276	Mitochondrial translation termination	1/38	87/10955	0.26177	0.463811	0.437129	PTCD3	1
R-HSA-5687128	MAPK6/MAPK4 signaling	1/38	89/10955	0.266923	0.463811	0.437129	PAK3	1
R-HSA-72766	Translation	2/38	292/10955	0.269009	0.463811	0.437129	PTCD3/RPL12	2
R-HSA-156902	Peptide chain elongation	1/38	90/10955	0.269487	0.463811	0.437129	RPL12	1
R-HSA-192823	Viral mRNA Translation	1/38	90/10955	0.269487	0.463811	0.437129	RPL12	1
R-HSA-5250924	B-WICH complex positively regulates rRNA expression	1/38	90/10955	0.269487	0.463811	0.437129	POLR1A	1
R-HSA-73772	RNA Polymerase I Promoter Escape	1/38	90/10955	0.269487	0.463811	0.437129	POLR1A	1
R-HSA-8876198	RAB GEFs exchange GTP for GDP on RABs	1/38	90/10955	0.269487	0.463811	0.437129	RAB35	1
R-HSA-2682334	EPH-Ephrin signaling	1/38	92/10955	0.274588	0.463811	0.437129	PAK3	1
R-HSA-5368287	Mitochondrial translation	1/38	93/10955	0.277126	0.463811	0.437129	PTCD3	1
R-HSA-156842	Eukaryotic Translation Elongation	1/38	94/10955	0.279655	0.463811	0.437129	RPL12	1
R-HSA-2408557	Selenocysteine synthesis	1/38	94/10955	0.279655	0.463811	0.437129	RPL12	1
R-HSA-381119	Unfolded Protein Response (UPR)	1/38	94/10955	0.279655	0.463811	0.437129	SULT1A3	1
R-HSA-72764	Eukaryotic Translation Termination	1/38	94/10955	0.279655	0.463811	0.437129	RPL12	1
R-HSA-1592230	Mitochondrial biogenesis	1/38	95/10955	0.282175	0.463811	0.437129	ATP5PO	1
R-HSA-9692914	SARS-CoV-1-host interactions	1/38	96/10955	0.284687	0.463811	0.437129	RIGI	1
R-HSA-975956	Nonsense Mediated Decay (NMD) independent of the Exon Junction Complex (EJC)	1/38	96/10955	0.284687	0.463811	0.437129	RPL12	1
R-HSA-4420097	VEGFA-VEGFR2 Pathway	1/38	99/10955	0.292171	0.463811	0.437129	PAK3	1
R-HSA-72689	Formation of a pool of free 40S subunits	1/38	102/10955	0.299578	0.463811	0.437129	RPL12	1
R-HSA-9633012	Response of EIF2AK4 (GCN2) to amino acid deficiency	1/38	102/10955	0.299578	0.463811	0.437129	RPL12	1
R-HSA-5250913	Positive epigenetic regulation of rRNA expression	1/38	105/10955	0.306911	0.463811	0.437129	POLR1A	1
R-HSA-427413	NoRC negatively regulates rRNA expression	1/38	106/10955	0.309338	0.463811	0.437129	POLR1A	1
R-HSA-9755511	KEAP1-NFE2L2 pathway	1/38	107/10955	0.311757	0.463811	0.437129	ME1	1
R-HSA-194138	Signaling by VEGF	1/38	108/10955	0.314168	0.463811	0.437129	PAK3	1
R-HSA-5250941	Negative epigenetic regulation of rRNA expression	1/38	109/10955	0.316571	0.463811	0.437129	POLR1A	1
R-HSA-73854	RNA Polymerase I Promoter Clearance	1/38	109/10955	0.316571	0.463811	0.437129	POLR1A	1
R-HSA-73864	RNA Polymerase I Transcription	1/38	111/10955	0.321351	0.463811	0.437129	POLR1A	1
R-HSA-156827	L13a-mediated translational silencing of Ceruloplasmin expression	1/38	112/10955	0.32373	0.463811	0.437129	RPL12	1
R-HSA-1799339	SRP-dependent cotranslational protein targeting to membrane	1/38	113/10955	0.3261	0.463811	0.437129	RPL12	1
R-HSA-72706	GTP hydrolysis and joining of the 60S ribosomal subunit	1/38	113/10955	0.3261	0.463811	0.437129	RPL12	1
R-HSA-927802	Nonsense-Mediated Decay (NMD)	1/38	116/10955	0.333161	0.463811	0.437129	RPL12	1
R-HSA-975957	Nonsense Mediated Decay (NMD) enhanced by the Exon Junction Complex (EJC)	1/38	116/10955	0.333161	0.463811	0.437129	RPL12	1
R-HSA-1500620	Meiosis	1/38	117/10955	0.335499	0.463811	0.437129	RAD51	1
R-HSA-1989781	PPARA activates gene expression	1/38	117/10955	0.335499	0.463811	0.437129	ME1	1
R-HSA-2408522	Selenoamino acid metabolism	1/38	119/10955	0.340151	0.463811	0.437129	RPL12	1
R-HSA-400206	Regulation of lipid metabolism by PPARalpha	1/38	119/10955	0.340151	0.463811	0.437129	ME1	1
R-HSA-202403	TCR signaling	1/38	120/10955	0.342465	0.463811	0.437129	PAK3	1
R-HSA-72613	Eukaryotic Translation Initiation	1/38	120/10955	0.342465	0.463811	0.437129	RPL12	1
R-HSA-72737	Cap-dependent Translation Initiation	1/38	120/10955	0.342465	0.463811	0.437129	RPL12	1
R-HSA-196849	Metabolism of water-soluble vitamins and cofactors	1/38	124/10955	0.351642	0.468856	0.441884	SLC19A3	1
R-HSA-9007101	Rab regulation of trafficking	1/38	124/10955	0.351642	0.468856	0.441884	RAB35	1
R-HSA-9705671	SARS-CoV-2 activates/modulates innate and adaptive immune responses	1/38	126/10955	0.356184	0.470627	0.443553	RIGI	1
R-HSA-163200	Respiratory electron transport, ATP synthesis by chemiosmotic coupling, and heat production by uncoupling proteins.	1/38	127/10955	0.358443	0.470627	0.443553	ATP5PO	1
R-HSA-6809371	Formation of the cornified envelope	1/38	130/10955	0.365174	0.475833	0.44846	KLK12	1
R-HSA-5693567	HDR through Homologous Recombination (HRR) or Single Strand Annealing (SSA)	1/38	132/10955	0.369624	0.47801	0.450511	RAD51	1
R-HSA-168273	Influenza Viral RNA Transcription and Replication	1/38	136/10955	0.378432	0.484117	0.456267	RPL12	1
R-HSA-202733	Cell surface interactions at the vascular wall	1/38	137/10955	0.380615	0.484117	0.456267	MIF	1
R-HSA-5693538	Homology Directed Repair	1/38	138/10955	0.38279	0.484117	0.456267	RAD51	1
R-HSA-1474165	Reproduction	1/38	142/10955	0.391419	0.484346	0.456483	RAD51	1
R-HSA-5621481	C-type lectin receptors (CLRs)	1/38	142/10955	0.391419	0.484346	0.456483	PAK3	1
R-HSA-9678108	SARS-CoV-1 Infection	1/38	142/10955	0.391419	0.484346	0.456483	RIGI	1
R-HSA-9013148	CDC42 GTPase cycle	1/38	155/10955	0.418659	0.512054	0.482597	PAK3	1
R-HSA-168255	Influenza Infection	1/38	157/10955	0.422742	0.512054	0.482597	RPL12	1
R-HSA-9711097	Cellular response to starvation	1/38	157/10955	0.422742	0.512054	0.482597	RPL12	1
R-HSA-5693532	DNA Double-Strand Break Repair	1/38	168/10955	0.44471	0.534895	0.504124	RAD51	1
R-HSA-9010553	Regulation of expression of SLITs and ROBOs	1/38	172/10955	0.452494	0.540479	0.509386	RPL12	1
R-HSA-9012999	RHO GTPase cycle	2/38	449/10955	0.465345	0.551996	0.520241	KCTD13/PAK3	2
R-HSA-3108232	SUMO E3 ligases SUMOylate target proteins	1/38	182/10955	0.471493	0.553362	0.521528	SP3	1
R-HSA-6791226	Major pathway of rRNA processing in the nucleolus and cytosol	1/38	185/10955	0.477067	0.553362	0.521528	RPL12	1
R-HSA-9013149	RAC1 GTPase cycle	1/38	185/10955	0.477067	0.553362	0.521528	PAK3	1
R-HSA-212165	Epigenetic regulation of gene expression	1/38	188/10955	0.482583	0.553362	0.521528	POLR1A	1
R-HSA-2990846	SUMOylation	1/38	188/10955	0.482583	0.553362	0.521528	SP3	1
R-HSA-196854	Metabolism of vitamins and cofactors	1/38	191/10955	0.488042	0.555916	0.523935	SLC19A3	1
R-HSA-8868773	rRNA processing in the nucleus and cytosol	1/38	195/10955	0.495235	0.55772	0.525636	RPL12	1
R-HSA-6798695	Neutrophil degranulation	2/38	481/10955	0.501968	0.55772	0.525636	RAP2C/MIF	2
R-HSA-9711123	Cellular response to chemical stress	1/38	199/10955	0.502328	0.55772	0.525636	ME1	1
R-HSA-913531	Interferon Signaling	1/38	200/10955	0.504087	0.55772	0.525636	RIGI	1
R-HSA-375276	Peptide ligand-binding receptors	1/38	201/10955	0.505839	0.55772	0.525636	CX3CL1	1
R-HSA-9705683	SARS-CoV-2-host interactions	1/38	203/10955	0.509325	0.557987	0.525887	RIGI	1
R-HSA-72312	rRNA processing	1/38	205/10955	0.512787	0.558224	0.526111	RPL12	1
R-HSA-6805567	Keratinization	1/38	215/10955	0.529745	0.573058	0.540091	KLK12	1
R-HSA-5689880	Ub-specific processing proteases	1/38	220/10955	0.538008	0.578358	0.545087	RIGI	1
R-HSA-5668914	Diseases of metabolism	1/38	249/10955	0.583212	0.623059	0.587216	UGT1A1	1
R-HSA-1852241	Organelle biogenesis and maintenance	1/38	296/10955	0.647484	0.683009	0.643717	ATP5PO	1
R-HSA-5688426	Deubiquitination	1/38	298/10955	0.649993	0.683009	0.643717	RIGI	1
R-HSA-9694516	SARS-CoV-2 Infection	1/38	299/10955	0.651241	0.683009	0.643717	RIGI	1
R-HSA-418594	G alpha (i) signalling events	1/38	319/10955	0.675311	0.703806	0.663318	CX3CL1	1
R-HSA-5683057	MAPK family signaling cascades	1/38	325/10955	0.682211	0.703806	0.663318	PAK3	1
R-HSA-195258	RHO GTPase Effectors	1/38	326/10955	0.683347	0.703806	0.663318	PAK3	1
R-HSA-73894	DNA Repair	1/38	335/10955	0.693394	0.70682	0.666158	RAD51	1
R-HSA-373076	Class A/1 (Rhodopsin-like receptors)	1/38	336/10955	0.694492	0.70682	0.666158	CX3CL1	1
R-HSA-9679506	SARS-CoV Infections	1/38	414/10955	0.76925	0.7783	0.733527	RIGI	1
R-HSA-500792	GPCR ligand binding	1/38	469/10955	0.810916	0.813643	0.766836	CX3CL1	1
R-HSA-449147	Signaling by Interleukins	1/38	473/10955	0.813643	0.813643	0.766836	MIF	1
